# Supplementary material for: DHODH is an independent prognostic marker and potent therapeutic target in neuroblastoma
Source: JCI Insight. 2022 Sep 8;7(17):e153836. doi: 10.1172/jci.insight.153836 (PMC9798925; doi:10.1172/jci.insight.153836)
Supplement: Supplemental table 4 [file jciinsight-7-153836-s009.xlsx]

## Sheet: TH-MYCN Upregulated
NAME	SIZE	ES	NES	NOM p-val	FDR q-val	FWER p-val	RANK AT MAX	LEADING EDGE
HALLMARK_INFLAMMATORY_RESPONSE	197	0.638894	2.16576	0	0	0	3495	tags=60%, list=20%, signal=74%
HALLMARK_EPITHELIAL_MESENCHYMAL_TRANSITION	196	0.619109	2.10129	0	0	0	3134	tags=55%, list=18%, signal=66%
HALLMARK_ALLOGRAFT_REJECTION	194	0.621937	2.08944	0	0	0	3026	tags=49%, list=17%, signal=59%
HALLMARK_INTERFERON_GAMMA_RESPONSE	193	0.62382	2.08858	0	0	0	3683	tags=59%, list=21%, signal=74%
HALLMARK_UV_RESPONSE_DN	143	0.627381	2.0744	0	0	0	3495	tags=45%, list=20%, signal=56%
HALLMARK_COAGULATION	138	0.626006	2.03402	0	0	0	4469	tags=71%, list=25%, signal=95%
HALLMARK_ADIPOGENESIS	199	0.601987	2.01794	0	0	0	2351	tags=32%, list=13%, signal=37%
HALLMARK_IL6_JAK_STAT3_SIGNALING	85	0.639687	2.01276	0	0	0	2194	tags=44%, list=13%, signal=50%
HALLMARK_IL2_STAT5_SIGNALING	199	0.586076	1.99088	0	0	0	3301	tags=47%, list=19%, signal=58%
HALLMARK_TNFA_SIGNALING_VIA_NFKB	197	0.59033	1.97871	0	0	0	3045	tags=45%, list=17%, signal=53%
HALLMARK_MYOGENESIS	199	0.581491	1.96381	0	0	0	3609	tags=55%, list=21%, signal=68%
HALLMARK_KRAS_SIGNALING_UP	199	0.558375	1.88041	0	7.46528e-05	0.001	3477	tags=47%, list=20%, signal=58%
HALLMARK_COMPLEMENT	193	0.548052	1.84567	0	0.000208197	0.003	4076	tags=54%, list=23%, signal=69%
HALLMARK_BILE_ACID_METABOLISM	112	0.566631	1.84544	0	0.000193326	0.003	4148	tags=54%, list=24%, signal=70%
HALLMARK_INTERFERON_ALPHA_RESPONSE	94	0.561278	1.79536	0	0.00024016	0.004	4012	tags=54%, list=23%, signal=70%
HALLMARK_XENOBIOTIC_METABOLISM	195	0.519859	1.74215	0	0.000622101	0.011	4050	tags=50%, list=23%, signal=64%
HALLMARK_ANGIOGENESIS	36	0.611093	1.72387	0.00611995	0.000850249	0.016	2847	tags=50%, list=16%, signal=60%
HALLMARK_APOPTOSIS	161	0.516843	1.71901	0	0.000803013	0.016	3014	tags=35%, list=17%, signal=42%
HALLMARK_APICAL_JUNCTION	197	0.506557	1.71271	0	0.000807898	0.017	3164	tags=35%, list=18%, signal=42%
HALLMARK_ESTROGEN_RESPONSE_EARLY	197	0.504424	1.69131	0	0.000946709	0.021	4436	tags=45%, list=25%, signal=59%
HALLMARK_FATTY_ACID_METABOLISM	155	0.497147	1.66587	0	0.00107321	0.025	3898	tags=39%, list=22%, signal=49%
HALLMARK_ANDROGEN_RESPONSE	99	0.50067	1.61853	0.00105152	0.00192819	0.047	2973	tags=29%, list=17%, signal=35%
HALLMARK_NOTCH_SIGNALING	32	0.586765	1.60531	0.00616523	0.00215691	0.054	1778	tags=31%, list=10%, signal=35%
HALLMARK_APICAL_SURFACE	44	0.547965	1.58233	0.00829384	0.00303885	0.078	2413	tags=39%, list=14%, signal=45%
HALLMARK_P53_PATHWAY	200	0.439742	1.48478	0	0.0105903	0.265	3061	tags=29%, list=17%, signal=34%
HALLMARK_PEROXISOME	102	0.441709	1.42373	0.0106496	0.0212313	0.463	3711	tags=29%, list=21%, signal=37%
HALLMARK_TGF_BETA_SIGNALING	54	0.473706	1.41973	0.037931	0.0214187	0.476	4106	tags=37%, list=23%, signal=48%
HALLMARK_WNT_BETA_CATENIN_SIGNALING	41	0.48733	1.40543	0.0565167	0.024009	0.532	5300	tags=41%, list=30%, signal=59%
HALLMARK_ESTROGEN_RESPONSE_LATE	196	0.413515	1.39322	0.00306122	0.026993	0.585	4472	tags=40%, list=26%, signal=54%
HALLMARK_HEME_METABOLISM	191	0.369793	1.24924	0.0618661	0.125271	0.992	3358	tags=25%, list=19%, signal=31%
HALLMARK_CHOLESTEROL_HOMEOSTASIS	74	0.388054	1.22476	0.15215	0.152567	0.997	3114	tags=27%, list=18%, signal=33%
HALLMARK_HYPOXIA	197	0.338346	1.13261	0.202224	0.308549	1	3862	tags=32%, list=22%, signal=41%
HALLMARK_MITOTIC_SPINDLE	199	0.296409	0.994171	0.51773	0.6614	1	3141	tags=17%, list=18%, signal=21%
HALLMARK_PI3K_AKT_MTOR_SIGNALING	105	0.307282	0.985864	0.528602	0.66463	1	6077	tags=37%, list=35%, signal=57%
HALLMARK_KRAS_SIGNALING_DN	199	0.285824	0.969591	0.582996	0.688348	1	5104	tags=36%, list=29%, signal=50%
HALLMARK_HEDGEHOG_SIGNALING	36	0.340037	0.957635	0.539683	0.699942	1	2064	tags=19%, list=12%, signal=22%
HALLMARK_UV_RESPONSE_UP	156	0.283548	0.947062	0.599794	0.707486	1	4365	tags=29%, list=25%, signal=39%
HALLMARK_GLYCOLYSIS	200	0.258123	0.870741	0.777553	0.853974	1	4449	tags=28%, list=25%, signal=37%
HALLMARK_REACTIVE_OXYGEN_SPECIES_PATHWAY	49	0.289715	0.865344	0.680328	0.842128	1	2815	tags=18%, list=16%, signal=22%
HALLMARK_PANCREAS_BETA_CELLS	40	0.296848	0.845858	0.735437	0.855252	1	3584	tags=25%, list=20%, signal=31%
HALLMARK_MTORC1_SIGNALING	198	0.248436	0.831289	0.840771	0.856188	1	3229	tags=16%, list=18%, signal=19%
HALLMARK_MYC_TARGETS_V2	57	0.222017	0.668714	0.939977	0.993686	1	6203	tags=33%, list=35%, signal=51%
HALLMARK_PROTEIN_SECRETION	96	0.160701	0.514619	0.998929	0.998937	1	2339	tags=8%, list=13%, signal=10%

## Sheet: TH-MYCN Downregulated
NAME	SIZE	ES	NES	NOM p-val	FDR q-val	FWER p-val	RANK AT MAX	LEADING EDGE
HALLMARK_MYC_TARGETS_V1	200	-0.51445276	-2.6279652	0.0	0.0	0.0	4781	tags=54%, list=27%, signal=73%
HALLMARK_E2F_TARGETS	200	-0.46651042	-2.3250225	0.0	0.0	0.0	6363	tags=64%, list=36%, signal=99%
HALLMARK_DNA_REPAIR	148	-0.44535655	-2.0742218	0.0	0.0	0.0	4596	tags=53%, list=26%, signal=71%
HALLMARK_OXIDATIVE_PHOSPHORYLATION	198	-0.30102932	-1.5281172	0.0	0.015413532	0.018	5100	tags=51%, list=29%, signal=71%
HALLMARK_SPERMATOGENESIS	134	-0.30078653	-1.3664478	0.0	0.041446477	0.075	4193	tags=35%, list=24%, signal=46%
HALLMARK_G2M_CHECKPOINT	196	-0.27467635	-1.3416746	0.0	0.043979	0.09	4806	tags=38%, list=27%, signal=52%
HALLMARK_UNFOLDED_PROTEIN_RESPONSE	112	-0.22289684	-1.0154274	0.40425533	0.41713095	0.662	5607	tags=38%, list=32%, signal=55%

## Sheet: SK-N-AS 24h Upregulated
NAME	SIZE	ES	NES	NOM p-val	FDR q-val	FWER p-val	RANK AT MAX	LEADING EDGE
HALLMARK_OXIDATIVE_PHOSPHORYLATION	200	0.647171	1.98789	0	0	0	9925	tags=76%, list=27%, signal=103%
HALLMARK_UV_RESPONSE_UP	156	0.6229	1.86603	0	0	0	6070	tags=49%, list=17%, signal=58%
HALLMARK_REACTIVE_OXYGEN_SPECIES_PATHWAY	49	0.682978	1.7948	0	0	0	6216	tags=59%, list=17%, signal=71%
HALLMARK_P53_PATHWAY	196	0.579129	1.76956	0	0.000596337	0.002	6006	tags=42%, list=16%, signal=50%
HALLMARK_ADIPOGENESIS	199	0.572067	1.76705	0	0.00047707	0.002	7310	tags=52%, list=20%, signal=64%
HALLMARK_FATTY_ACID_METABOLISM	157	0.565972	1.71214	0	0.00133379	0.007	7223	tags=50%, list=20%, signal=62%
HALLMARK_DNA_REPAIR	149	0.56566	1.68135	0	0.00145005	0.009	6967	tags=53%, list=19%, signal=65%
HALLMARK_CHOLESTEROL_HOMEOSTASIS	74	0.606881	1.68053	0	0.0012688	0.009	7012	tags=54%, list=19%, signal=67%
HALLMARK_INTERFERON_GAMMA_RESPONSE	198	0.537898	1.67336	0	0.00125004	0.01	6448	tags=37%, list=18%, signal=45%
HALLMARK_INTERFERON_ALPHA_RESPONSE	96	0.567608	1.63678	0.00131579	0.00201031	0.018	5927	tags=42%, list=16%, signal=50%
HALLMARK_ESTROGEN_RESPONSE_LATE	199	0.527554	1.6274	0	0.00192755	0.019	7829	tags=43%, list=21%, signal=55%
HALLMARK_XENOBIOTIC_METABOLISM	197	0.522377	1.60198	0	0.00287569	0.031	6876	tags=40%, list=19%, signal=49%
HALLMARK_PEROXISOME	104	0.543236	1.56775	0	0.00440943	0.052	7417	tags=48%, list=20%, signal=60%
HALLMARK_GLYCOLYSIS	198	0.501431	1.54556	0.00120048	0.00569079	0.069	7430	tags=45%, list=20%, signal=57%
HALLMARK_COAGULATION	138	0.518374	1.53791	0.00240674	0.00568301	0.073	6071	tags=33%, list=17%, signal=40%
HALLMARK_MYOGENESIS	199	0.486824	1.50567	0	0.00808463	0.11	7363	tags=44%, list=20%, signal=55%
HALLMARK_APOPTOSIS	159	0.494868	1.47849	0.00123001	0.0102614	0.148	6760	tags=40%, list=18%, signal=49%
HALLMARK_MTORC1_SIGNALING	198	0.477235	1.45843	0	0.0120937	0.184	6362	tags=36%, list=17%, signal=43%
HALLMARK_HEME_METABOLISM	194	0.461298	1.42357	0.00236967	0.0182661	0.279	7445	tags=37%, list=20%, signal=46%
HALLMARK_EPITHELIAL_MESENCHYMAL_TRANSITION	200	0.455532	1.40426	0.00240385	0.0217328	0.342	7427	tags=36%, list=20%, signal=45%
HALLMARK_COMPLEMENT	200	0.439724	1.35745	0.0060024	0.0385985	0.529	5365	tags=29%, list=15%, signal=34%
HALLMARK_E2F_TARGETS	198	0.437516	1.35297	0.010551	0.0383583	0.549	7340	tags=42%, list=20%, signal=52%
HALLMARK_TNFA_SIGNALING_VIA_NFKB	200	0.436278	1.34497	0.00933489	0.0412029	0.585	6407	tags=33%, list=18%, signal=39%
HALLMARK_BILE_ACID_METABOLISM	112	0.460887	1.33722	0.0276035	0.0435527	0.616	7481	tags=42%, list=20%, signal=53%
HALLMARK_IL2_STAT5_SIGNALING	199	0.423591	1.2985	0.025974	0.0671253	0.791	6741	tags=36%, list=18%, signal=43%
HALLMARK_INFLAMMATORY_RESPONSE	200	0.4185	1.29632	0.0118906	0.0658309	0.797	10166	tags=40%, list=28%, signal=55%
HALLMARK_ALLOGRAFT_REJECTION	196	0.414553	1.28469	0.0270588	0.0729912	0.85	9164	tags=37%, list=25%, signal=49%
HALLMARK_IL6_JAK_STAT3_SIGNALING	87	0.450702	1.27084	0.0680272	0.0822699	0.885	6370	tags=29%, list=17%, signal=35%
HALLMARK_HYPOXIA	200	0.39329	1.21919	0.0598592	0.135534	0.972	7216	tags=32%, list=20%, signal=40%
HALLMARK_KRAS_SIGNALING_UP	199	0.389279	1.20009	0.101535	0.156563	0.989	5309	tags=26%, list=15%, signal=30%
HALLMARK_UNFOLDED_PROTEIN_RESPONSE	110	0.397882	1.16772	0.145058	0.204553	0.998	6320	tags=33%, list=17%, signal=39%
HALLMARK_KRAS_SIGNALING_DN	199	0.372993	1.1538	0.139952	0.223575	0.999	7641	tags=30%, list=21%, signal=37%
HALLMARK_ESTROGEN_RESPONSE_EARLY	200	0.36483	1.12632	0.179518	0.271193	1	7808	tags=40%, list=21%, signal=51%
HALLMARK_PANCREAS_BETA_CELLS	40	0.418459	1.03852	0.392481	0.486467	1	8599	tags=43%, list=24%, signal=55%
HALLMARK_ANDROGEN_RESPONSE	99	0.350307	0.996983	0.470215	0.595229	1	7204	tags=35%, list=20%, signal=44%
HALLMARK_SPERMATOGENESIS	134	0.331201	0.992069	0.465311	0.592153	1	9013	tags=36%, list=25%, signal=47%
HALLMARK_APICAL_JUNCTION	200	0.3211	0.991673	0.505389	0.577029	1	7380	tags=35%, list=20%, signal=43%
HALLMARK_PI3K_AKT_MTOR_SIGNALING	105	0.339607	0.980391	0.477243	0.592344	1	6958	tags=36%, list=19%, signal=45%
HALLMARK_MYC_TARGETS_V1	196	0.31009	0.955782	0.596042	0.647899	1	10156	tags=44%, list=28%, signal=60%
HALLMARK_WNT_BETA_CATENIN_SIGNALING	42	0.348364	0.881619	0.675035	0.832319	1	7337	tags=33%, list=20%, signal=42%
HALLMARK_NOTCH_SIGNALING	32	0.333982	0.806858	0.778902	0.977342	1	6963	tags=41%, list=19%, signal=50%
HALLMARK_APICAL_SURFACE	44	0.294874	0.751903	0.91	1	1	9442	tags=36%, list=26%, signal=49%
HALLMARK_MYC_TARGETS_V2	58	0.258897	0.690835	0.978602	1	1	10128	tags=41%, list=28%, signal=57%
HALLMARK_ANGIOGENESIS	36	0.257381	0.63374	0.992888	0.999307	1	7994	tags=28%, list=22%, signal=36%

## Sheet: SK-N-AS 24h Downregulated
NAME	SIZE	ES	NES	NOM p-val	FDR q-val	FWER p-val	RANK AT MAX	LEADING EDGE
HALLMARK_UV_RESPONSE_DN	144	-0.466046	-1.55353	0	0.0144579	0.024	4622	tags=36%, list=13%, signal=41%
HALLMARK_MITOTIC_SPINDLE	199	-0.431153	-1.52627	0	0.0106636	0.033	7331	tags=47%, list=20%, signal=59%
HALLMARK_HEDGEHOG_SIGNALING	36	-0.356508	-0.974982	0.46519	1	0.994	2868	tags=19%, list=8%, signal=21%
HALLMARK_G2M_CHECKPOINT	195	-0.270007	-0.955724	0.640244	0.880586	0.996	7124	tags=36%, list=19%, signal=44%
HALLMARK_TGF_BETA_SIGNALING	54	-0.291418	-0.854505	0.764706	1	1	6195	tags=33%, list=17%, signal=40%
HALLMARK_PROTEIN_SECRETION	96	-0.223005	-0.719961	1	0.994745	1	7638	tags=35%, list=21%, signal=45%

## Sheet: SK-N-AS 72h Upregulated
NAME	SIZE	ES	NES	NOM p-val	FDR q-val	FWER p-val	RANK AT MAX	LEADING EDGE
HALLMARK_INTERFERON_ALPHA_RESPONSE	96	0.610548	1.62442	0	0.00858103	0.01	6113	tags=45%, list=17%, signal=54%
HALLMARK_INTERFERON_GAMMA_RESPONSE	198	0.579421	1.61746	0	0.00470888	0.011	7838	tags=48%, list=21%, signal=61%
HALLMARK_COAGULATION	138	0.577101	1.58217	0	0.00573624	0.02	6169	tags=43%, list=17%, signal=51%
HALLMARK_EPITHELIAL_MESENCHYMAL_TRANSITION	200	0.544303	1.50817	0	0.0155545	0.07	9922	tags=61%, list=27%, signal=83%
HALLMARK_TNFA_SIGNALING_VIA_NFKB	200	0.538557	1.50255	0	0.0131381	0.072	9913	tags=57%, list=27%, signal=78%
HALLMARK_KRAS_SIGNALING_UP	199	0.53667	1.48587	0.00101833	0.0147023	0.097	6341	tags=43%, list=17%, signal=52%
HALLMARK_MYOGENESIS	199	0.527457	1.46441	0	0.0184414	0.139	6034	tags=39%, list=16%, signal=46%
HALLMARK_APOPTOSIS	159	0.50851	1.39746	0.00518672	0.0439514	0.342	7518	tags=42%, list=21%, signal=53%
HALLMARK_ALLOGRAFT_REJECTION	196	0.500169	1.39176	0	0.0425356	0.365	7901	tags=36%, list=22%, signal=45%
HALLMARK_TGF_BETA_SIGNALING	54	0.548502	1.38551	0.0327485	0.0409388	0.388	10969	tags=70%, list=30%, signal=100%
HALLMARK_COMPLEMENT	200	0.483012	1.34116	0.00612245	0.0675354	0.592	9651	tags=46%, list=26%, signal=61%
HALLMARK_INFLAMMATORY_RESPONSE	200	0.469685	1.31738	0.0111902	0.0830606	0.697	6263	tags=37%, list=17%, signal=44%
HALLMARK_UV_RESPONSE_DN	144	0.481963	1.31405	0.0186335	0.0803953	0.714	10527	tags=53%, list=29%, signal=74%
HALLMARK_XENOBIOTIC_METABOLISM	197	0.447354	1.24838	0.0337769	0.171183	0.941	7906	tags=36%, list=22%, signal=45%
HALLMARK_HYPOXIA	200	0.439317	1.22831	0.0459184	0.204221	0.973	10526	tags=47%, list=29%, signal=66%
HALLMARK_P53_PATHWAY	196	0.436558	1.21791	0.0678138	0.216544	0.981	9255	tags=45%, list=25%, signal=60%
HALLMARK_PROTEIN_SECRETION	96	0.450955	1.20062	0.136752	0.245235	0.992	12112	tags=57%, list=33%, signal=85%
HALLMARK_ESTROGEN_RESPONSE_EARLY	200	0.428234	1.19642	0.067623	0.242165	0.993	5448	tags=25%, list=15%, signal=29%
HALLMARK_IL2_STAT5_SIGNALING	199	0.427656	1.19121	0.0905392	0.241892	0.994	7906	tags=38%, list=22%, signal=48%
HALLMARK_IL6_JAK_STAT3_SIGNALING	87	0.447922	1.18128	0.162047	0.256168	0.999	8967	tags=40%, list=25%, signal=53%
HALLMARK_KRAS_SIGNALING_DN	199	0.420791	1.17096	0.109072	0.270217	0.999	8461	tags=33%, list=23%, signal=42%
HALLMARK_ADIPOGENESIS	199	0.415409	1.14888	0.151886	0.318122	1	12394	tags=55%, list=34%, signal=83%
HALLMARK_HEME_METABOLISM	194	0.40409	1.1256	0.18999	0.37442	1	11758	tags=51%, list=32%, signal=75%
HALLMARK_ANGIOGENESIS	36	0.469111	1.11997	0.296159	0.377285	1	5496	tags=42%, list=15%, signal=49%
HALLMARK_APICAL_JUNCTION	200	0.3972	1.1102	0.206721	0.394823	1	9153	tags=41%, list=25%, signal=54%
HALLMARK_PANCREAS_BETA_CELLS	40	0.436802	1.05647	0.377404	0.563526	1	11961	tags=50%, list=33%, signal=74%
HALLMARK_ANDROGEN_RESPONSE	99	0.39282	1.0514	0.382449	0.561289	1	11800	tags=54%, list=32%, signal=79%
HALLMARK_HEDGEHOG_SIGNALING	36	0.426537	0.992857	0.505402	0.751058	1	9967	tags=44%, list=27%, signal=61%
HALLMARK_BILE_ACID_METABOLISM	112	0.365634	0.981625	0.540314	0.764755	1	8871	tags=34%, list=24%, signal=45%
HALLMARK_PI3K_AKT_MTOR_SIGNALING	105	0.354393	0.948157	0.597872	0.850024	1	12654	tags=56%, list=35%, signal=86%
HALLMARK_FATTY_ACID_METABOLISM	157	0.344597	0.943685	0.651721	0.836891	1	13308	tags=51%, list=36%, signal=80%
HALLMARK_ESTROGEN_RESPONSE_LATE	199	0.331587	0.9235	0.688458	0.86983	1	5985	tags=25%, list=16%, signal=29%
HALLMARK_OXIDATIVE_PHOSPHORYLATION	200	0.324539	0.899816	0.77551	0.906926	1	13634	tags=55%, list=37%, signal=87%
HALLMARK_WNT_BETA_CATENIN_SIGNALING	42	0.368435	0.884315	0.70366	0.918485	1	9642	tags=40%, list=26%, signal=55%
HALLMARK_UV_RESPONSE_UP	156	0.319936	0.876277	0.787629	0.909514	1	6107	tags=25%, list=17%, signal=30%
HALLMARK_APICAL_SURFACE	44	0.360516	0.868238	0.710094	0.900776	1	7477	tags=39%, list=20%, signal=49%
HALLMARK_GLYCOLYSIS	198	0.281648	0.784843	0.939734	1	1	11003	tags=39%, list=30%, signal=56%
HALLMARK_REACTIVE_OXYGEN_SPECIES_PATHWAY	49	0.314982	0.783404	0.827784	0.984497	1	7518	tags=24%, list=21%, signal=31%
HALLMARK_PEROXISOME	104	0.280061	0.744331	0.944625	0.999244	1	10698	tags=38%, list=29%, signal=54%
HALLMARK_UNFOLDED_PROTEIN_RESPONSE	110	0.261375	0.694752	0.981992	1	1	11618	tags=37%, list=32%, signal=54%
HALLMARK_NOTCH_SIGNALING	32	0.271825	0.636863	0.980583	0.99673	1	9774	tags=38%, list=27%, signal=51%

## Sheet: SK-N-AS 72h Downregulated
NAME	SIZE	ES	NES	NOM p-val	FDR q-val	FWER p-val	RANK AT MAX	LEADING EDGE
HALLMARK_E2F_TARGETS	198	-0.715751	-2.64643	0	0	0	5572	tags=65%, list=15%, signal=76%
HALLMARK_G2M_CHECKPOINT	195	-0.577153	-2.16349	0	0	0	6056	tags=49%, list=17%, signal=59%
HALLMARK_MYC_TARGETS_V1	196	-0.363662	-1.37234	0	0.0545688	0.049	7064	tags=35%, list=19%, signal=43%
HALLMARK_MYC_TARGETS_V2	58	-0.39819	-1.28558	0.0569106	0.0879814	0.104	7008	tags=40%, list=19%, signal=49%
HALLMARK_MITOTIC_SPINDLE	199	-0.316264	-1.22482	0	0.118564	0.171	6040	tags=38%, list=17%, signal=45%
HALLMARK_DNA_REPAIR	149	-0.319765	-1.12844	0.111111	0.212673	0.322	2237	tags=14%, list=6%, signal=15%
HALLMARK_MTORC1_SIGNALING	198	-0.284166	-1.03975	0.266667	0.406297	0.565	6342	tags=37%, list=17%, signal=44%
HALLMARK_CHOLESTEROL_HOMEOSTASIS	74	-0.286421	-0.96461	0.55914	0.615612	0.766	5261	tags=38%, list=14%, signal=44%
HALLMARK_SPERMATOGENESIS	134	-0.241133	-0.896097	0.902439	0.789821	0.871	5334	tags=25%, list=15%, signal=29%

## Sheet: SK-N-BE 24h Upregulated
NAME	SIZE	ES	NES	NOM p-val	FDR q-val	FWER p-val	RANK AT MAX	LEADING EDGE
HALLMARK_INTERFERON_ALPHA_RESPONSE	96	0.51178	1.66393	0	0.061802	0.009	5548	tags=45%, list=15%, signal=53%
HALLMARK_E2F_TARGETS	198	0.454561	1.64525	0	0.0376034	0.012	6068	tags=48%, list=17%, signal=57%
HALLMARK_UV_RESPONSE_UP	156	0.43583	1.51867	0	0.0533081	0.028	5692	tags=38%, list=16%, signal=45%
HALLMARK_INTERFERON_GAMMA_RESPONSE	198	0.421626	1.50943	0	0.0413942	0.029	5806	tags=38%, list=16%, signal=45%
HALLMARK_P53_PATHWAY	196	0.403786	1.4814	0	0.0400923	0.037	5585	tags=34%, list=15%, signal=40%
HALLMARK_APOPTOSIS	159	0.392134	1.34317	0	0.0894176	0.091	6717	tags=41%, list=18%, signal=50%
HALLMARK_IL6_JAK_STAT3_SIGNALING	87	0.400517	1.28906	0.0258621	0.127765	0.137	6395	tags=37%, list=17%, signal=44%
HALLMARK_REACTIVE_OXYGEN_SPECIES_PATHWAY	49	0.426714	1.22165	0.116959	0.204682	0.241	6519	tags=53%, list=18%, signal=64%
HALLMARK_OXIDATIVE_PHOSPHORYLATION	200	0.313726	1.12429	0.121212	0.405106	0.462	7584	tags=36%, list=21%, signal=45%
HALLMARK_ESTROGEN_RESPONSE_LATE	199	0.311238	1.11116	0.0540541	0.398342	0.499	4818	tags=23%, list=13%, signal=26%
HALLMARK_ANDROGEN_RESPONSE	99	0.334577	1.09892	0.157143	0.39304	0.52	6790	tags=42%, list=19%, signal=52%
HALLMARK_INFLAMMATORY_RESPONSE	200	0.311803	1.09808	0.16	0.362547	0.521	6392	tags=29%, list=17%, signal=34%
HALLMARK_ADIPOGENESIS	199	0.308938	1.07888	0.16129	0.390846	0.571	7442	tags=43%, list=20%, signal=54%
HALLMARK_TNFA_SIGNALING_VIA_NFKB	200	0.29161	1.04538	0.16129	0.471236	0.662	5918	tags=28%, list=16%, signal=33%
HALLMARK_PEROXISOME	104	0.310619	1.02684	0.366667	0.500631	0.708	6243	tags=34%, list=17%, signal=40%
HALLMARK_HEME_METABOLISM	194	0.289887	1.00539	0.407407	0.552312	0.761	6212	tags=34%, list=17%, signal=40%
HALLMARK_IL2_STAT5_SIGNALING	199	0.28003	0.994557	0.40625	0.565221	0.794	5299	tags=29%, list=14%, signal=34%
HALLMARK_XENOBIOTIC_METABOLISM	197	0.271093	0.961675	0.685714	0.683755	0.872	5142	tags=27%, list=14%, signal=32%
HALLMARK_MTORC1_SIGNALING	198	0.252187	0.908212	0.9375	0.875229	0.939	6830	tags=35%, list=19%, signal=43%
HALLMARK_FATTY_ACID_METABOLISM	157	0.254491	0.863255	0.928571	0.95507	0.96	6452	tags=36%, list=18%, signal=44%
HALLMARK_G2M_CHECKPOINT	195	0.234916	0.838948	1	0.953116	0.965	5518	tags=28%, list=15%, signal=32%
HALLMARK_DNA_REPAIR	149	0.233181	0.801717	1	0.956337	0.97	6899	tags=34%, list=19%, signal=42%

## Sheet: SK-N-BE 24h Downregulated
NAME	SIZE	ES	NES	NOM p-val	FDR q-val	FWER p-val	RANK AT MAX	LEADING EDGE
HALLMARK_UV_RESPONSE_DN	144	-0.521181	-1.38639	0.00955414	0.290266	0.378	8814	tags=56%, list=24%, signal=73%
HALLMARK_KRAS_SIGNALING_UP	199	-0.482177	-1.31461	0.00619195	0.391672	0.711	6110	tags=29%, list=17%, signal=35%
HALLMARK_HEDGEHOG_SIGNALING	36	-0.566616	-1.30214	0.097622	0.302693	0.767	5620	tags=44%, list=15%, signal=52%
HALLMARK_NOTCH_SIGNALING	32	-0.529234	-1.19488	0.209799	0.80174	0.994	7538	tags=44%, list=21%, signal=55%
HALLMARK_APICAL_SURFACE	44	-0.477358	-1.13388	0.269512	1	1	5102	tags=27%, list=14%, signal=32%
HALLMARK_EPITHELIAL_MESENCHYMAL_TRANSITION	200	-0.393381	-1.08248	0.296335	1	1	5355	tags=29%, list=15%, signal=34%
HALLMARK_PANCREAS_BETA_CELLS	40	-0.462899	-1.06819	0.360049	1	1	8938	tags=55%, list=24%, signal=73%
HALLMARK_ANGIOGENESIS	36	-0.451075	-1.03737	0.412935	1	1	5701	tags=33%, list=16%, signal=39%
HALLMARK_KRAS_SIGNALING_DN	199	-0.366746	-1.00488	0.475309	1	1	4466	tags=19%, list=12%, signal=21%
HALLMARK_MYC_TARGETS_V1	196	-0.365314	-0.99226	0.525601	1	1	12054	tags=51%, list=33%, signal=76%
HALLMARK_APICAL_JUNCTION	200	-0.357846	-0.977282	0.538144	1	1	6203	tags=26%, list=17%, signal=31%
HALLMARK_HYPOXIA	200	-0.35169	-0.963367	0.599587	1	1	8814	tags=34%, list=24%, signal=44%
HALLMARK_MYC_TARGETS_V2	58	-0.384287	-0.945832	0.583535	1	1	9763	tags=41%, list=27%, signal=56%
HALLMARK_MITOTIC_SPINDLE	199	-0.345375	-0.941529	0.659398	1	1	11273	tags=50%, list=31%, signal=72%
HALLMARK_COAGULATION	138	-0.34244	-0.908928	0.697624	1	1	7775	tags=27%, list=21%, signal=34%
HALLMARK_PI3K_AKT_MTOR_SIGNALING	105	-0.348836	-0.905366	0.670718	1	1	6095	tags=27%, list=17%, signal=32%
HALLMARK_SPERMATOGENESIS	134	-0.343123	-0.904625	0.711846	1	1	4464	tags=19%, list=12%, signal=21%
HALLMARK_ALLOGRAFT_REJECTION	196	-0.316304	-0.856752	0.83454	1	1	9658	tags=30%, list=26%, signal=40%
HALLMARK_MYOGENESIS	199	-0.311816	-0.849473	0.856994	1	1	8696	tags=31%, list=24%, signal=41%
HALLMARK_UNFOLDED_PROTEIN_RESPONSE	110	-0.3186	-0.837375	0.804463	1	1	10766	tags=42%, list=29%, signal=59%
HALLMARK_GLYCOLYSIS	198	-0.289436	-0.780437	0.945361	1	1	10070	tags=34%, list=28%, signal=47%
HALLMARK_TGF_BETA_SIGNALING	54	-0.319203	-0.778512	0.866348	1	1	12711	tags=63%, list=35%, signal=96%
HALLMARK_ESTROGEN_RESPONSE_EARLY	200	-0.281586	-0.772663	0.942327	1	1	5199	tags=21%, list=14%, signal=24%
HALLMARK_COMPLEMENT	200	-0.271409	-0.736888	0.975207	1	1	7877	tags=26%, list=22%, signal=32%
HALLMARK_BILE_ACID_METABOLISM	112	-0.278678	-0.731235	0.955723	1	1	7343	tags=23%, list=20%, signal=29%
HALLMARK_CHOLESTEROL_HOMEOSTASIS	74	-0.28738	-0.725283	0.938776	1	1	8344	tags=34%, list=23%, signal=44%
HALLMARK_WNT_BETA_CATENIN_SIGNALING	42	-0.29159	-0.686438	0.95936	1	1	8374	tags=38%, list=23%, signal=49%
HALLMARK_PROTEIN_SECRETION	96	-0.23607	-0.61533	1	0.999157	1	12014	tags=44%, list=33%, signal=65%

## Sheet: SK-N-BE 72h Upregulated
NAME	SIZE	ES	NES	NOM p-val	FDR q-val	FWER p-val	RANK AT MAX	LEADING EDGE
HALLMARK_OXIDATIVE_PHOSPHORYLATION	200	0.466226	1.5841	0	0.040044	0.042	10227	tags=66%, list=28%, signal=91%
HALLMARK_MYOGENESIS	199	0.406383	1.39019	0.00406504	0.166426	0.301	6969	tags=37%, list=19%, signal=46%
HALLMARK_COAGULATION	138	0.417382	1.36843	0.0132325	0.141479	0.36	7690	tags=38%, list=21%, signal=48%
HALLMARK_XENOBIOTIC_METABOLISM	197	0.351045	1.18242	0.090535	0.662147	0.936	7729	tags=34%, list=21%, signal=42%
HALLMARK_MYC_TARGETS_V2	58	0.412255	1.1654	0.19137	0.612584	0.961	8678	tags=55%, list=24%, signal=72%
HALLMARK_KRAS_SIGNALING_DN	199	0.33604	1.14513	0.119002	0.608262	0.981	4387	tags=24%, list=12%, signal=27%
HALLMARK_P53_PATHWAY	196	0.330846	1.12298	0.141221	0.620614	0.992	8423	tags=38%, list=23%, signal=49%
HALLMARK_INFLAMMATORY_RESPONSE	200	0.321829	1.10645	0.176471	0.617242	0.995	8146	tags=32%, list=22%, signal=41%
HALLMARK_DNA_REPAIR	149	0.331937	1.09178	0.218324	0.620224	0.997	9049	tags=47%, list=25%, signal=62%
HALLMARK_EPITHELIAL_MESENCHYMAL_TRANSITION	200	0.294067	0.989714	0.453629	1	1	7734	tags=36%, list=21%, signal=45%
HALLMARK_INTERFERON_GAMMA_RESPONSE	198	0.29079	0.988509	0.490876	1	1	4455	tags=19%, list=12%, signal=22%
HALLMARK_BILE_ACID_METABOLISM	112	0.306523	0.974316	0.515151	1	1	6811	tags=31%, list=19%, signal=38%
HALLMARK_COMPLEMENT	200	0.287071	0.96556	0.535238	0.987181	1	7700	tags=32%, list=21%, signal=40%
HALLMARK_WNT_BETA_CATENIN_SIGNALING	42	0.353732	0.955841	0.516194	0.967495	1	7732	tags=40%, list=21%, signal=51%
HALLMARK_REACTIVE_OXYGEN_SPECIES_PATHWAY	49	0.340277	0.949411	0.513292	0.934708	1	9387	tags=53%, list=26%, signal=71%
HALLMARK_INTERFERON_ALPHA_RESPONSE	96	0.301996	0.932326	0.615542	0.955809	1	4349	tags=19%, list=12%, signal=21%
HALLMARK_FATTY_ACID_METABOLISM	157	0.269518	0.892543	0.802817	1	1	8867	tags=39%, list=24%, signal=51%
HALLMARK_ANGIOGENESIS	36	0.327896	0.855711	0.716946	1	1	7375	tags=25%, list=20%, signal=31%
HALLMARK_ADIPOGENESIS	199	0.250401	0.854033	0.931959	1	1	8859	tags=37%, list=24%, signal=49%
HALLMARK_UV_RESPONSE_UP	156	0.257524	0.842105	0.899598	1	1	9227	tags=44%, list=25%, signal=59%
HALLMARK_IL6_JAK_STAT3_SIGNALING	87	0.264182	0.810818	0.933333	1	1	9218	tags=37%, list=25%, signal=49%
HALLMARK_ALLOGRAFT_REJECTION	196	0.238497	0.796807	0.996183	1	1	8023	tags=25%, list=22%, signal=32%
HALLMARK_PANCREAS_BETA_CELLS	40	0.273761	0.734932	0.935114	1	1	6447	tags=33%, list=18%, signal=39%
HALLMARK_NOTCH_SIGNALING	32	0.270768	0.702964	0.967118	0.995284	1	8731	tags=41%, list=24%, signal=53%

## Sheet: SK-N-BE 72h Downregulated
NAME	SIZE	ES	NES	NOM p-val	FDR q-val	FWER p-val	RANK AT MAX	LEADING EDGE
HALLMARK_MITOTIC_SPINDLE	199	-0.702061	-2.38861	0	0	0	4961	tags=58%, list=14%, signal=67%
HALLMARK_G2M_CHECKPOINT	195	-0.697674	-2.35439	0	0	0	8032	tags=73%, list=22%, signal=93%
HALLMARK_E2F_TARGETS	198	-0.662041	-2.26675	0	0	0	3955	tags=49%, list=11%, signal=55%
HALLMARK_UV_RESPONSE_DN	144	-0.536545	-1.74748	0	0.000270833	0.001	8052	tags=58%, list=22%, signal=74%
HALLMARK_ANDROGEN_RESPONSE	99	-0.504407	-1.57977	0.00208333	0.00934065	0.042	7247	tags=47%, list=20%, signal=59%
HALLMARK_PROTEIN_SECRETION	96	-0.484605	-1.50669	0.011215	0.0149838	0.079	9381	tags=60%, list=26%, signal=81%
HALLMARK_HEME_METABOLISM	194	-0.409874	-1.38609	0.00207469	0.048599	0.269	8007	tags=44%, list=22%, signal=56%
HALLMARK_SPERMATOGENESIS	134	-0.421688	-1.37112	0.00852879	0.0513875	0.319	3857	tags=29%, list=11%, signal=32%
HALLMARK_HEDGEHOG_SIGNALING	36	-0.509679	-1.35344	0.0567108	0.0540711	0.357	6916	tags=47%, list=19%, signal=58%
HALLMARK_TGF_BETA_SIGNALING	54	-0.463883	-1.33011	0.0587002	0.0613442	0.436	8322	tags=52%, list=23%, signal=67%
HALLMARK_APICAL_SURFACE	44	-0.446701	-1.21481	0.144578	0.18336	0.863	4926	tags=32%, list=13%, signal=37%
HALLMARK_ESTROGEN_RESPONSE_EARLY	200	-0.350353	-1.20914	0.0558767	0.180581	0.883	7389	tags=36%, list=20%, signal=44%
HALLMARK_MTORC1_SIGNALING	198	-0.353362	-1.20057	0.0528376	0.180577	0.903	9276	tags=44%, list=25%, signal=59%
HALLMARK_PI3K_AKT_MTOR_SIGNALING	105	-0.380549	-1.1983	0.0927022	0.171832	0.912	9298	tags=46%, list=25%, signal=61%
HALLMARK_UNFOLDED_PROTEIN_RESPONSE	110	-0.341966	-1.08897	0.244444	0.406062	0.999	8009	tags=38%, list=22%, signal=49%
HALLMARK_APICAL_JUNCTION	200	-0.311929	-1.06373	0.2643	0.461081	1	3917	tags=21%, list=11%, signal=23%
HALLMARK_ESTROGEN_RESPONSE_LATE	199	-0.30473	-1.0411	0.316733	0.509454	1	6857	tags=32%, list=19%, signal=39%
HALLMARK_GLYCOLYSIS	198	-0.302452	-1.03351	0.352823	0.50455	1	7995	tags=34%, list=22%, signal=44%
HALLMARK_HYPOXIA	200	-0.300626	-1.01459	0.391218	0.542504	1	9840	tags=48%, list=27%, signal=65%
HALLMARK_TNFA_SIGNALING_VIA_NFKB	200	-0.294068	-1.00711	0.407921	0.541751	1	8823	tags=39%, list=24%, signal=51%
HALLMARK_PEROXISOME	104	-0.304936	-0.961329	0.541414	0.680701	1	8154	tags=37%, list=22%, signal=47%
HALLMARK_KRAS_SIGNALING_UP	199	-0.27643	-0.947498	0.621154	0.700435	1	4952	tags=23%, list=14%, signal=26%
HALLMARK_MYC_TARGETS_V1	196	-0.272699	-0.925276	0.693227	0.750867	1	9163	tags=34%, list=25%, signal=45%
HALLMARK_IL2_STAT5_SIGNALING	199	-0.267801	-0.904297	0.780847	0.794122	1	8758	tags=37%, list=24%, signal=49%
HALLMARK_CHOLESTEROL_HOMEOSTASIS	74	-0.303467	-0.903431	0.656064	0.765011	1	7601	tags=42%, list=21%, signal=53%
HALLMARK_APOPTOSIS	159	-0.234301	-0.780208	0.991543	0.975096	1	5224	tags=23%, list=14%, signal=26%
