# Supplementary material for: DHODH is an independent prognostic marker and potent therapeutic target in neuroblastoma
Source: JCI Insight. 2022 Sep 8;7(17):e153836. doi: 10.1172/jci.insight.153836 (PMC9798925; doi:10.1172/jci.insight.153836)
Supplement: Supplemental table 5 [file jciinsight-7-153836-s010.xlsx]

## Sheet: TH-MYCN upregulated
NAME	SIZE	ES	NES	NOM p-val	FDR q-val	FWER p-val	RANK AT MAX	LEADING EDGE
WP_TYROBP_CAUSAL_NETWORK_IN_MICROGLIA	58	0.78831357	2.4152708	0.0	0.0	0.0	2578	tags=79%, list=15%, signal=93%
WP_BURN_WOUND_HEALING	99	0.686716	2.1992419	0.0	0.0	0.0	2698	tags=57%, list=15%, signal=66%
WP_TOLLLIKE_RECEPTOR_SIGNALING_RELATED_TO_MYD88	30	0.79798216	2.1941547	0.0	0.0	0.0	1916	tags=57%, list=11%, signal=64%
WP_FAMILIAL_PARTIAL_LIPODYSTROPHY_FPLD	30	0.80425984	2.1885412	0.0	0.0	0.0	939	tags=43%, list=5%, signal=46%
WP_COMPLEMENT_SYSTEM	90	0.672324	2.1548254	0.0	0.0	0.0	3900	tags=74%, list=22%, signal=95%
WP_INFLAMMATORY_RESPONSE_PATHWAY	30	0.7776821	2.1394167	0.0	0.0	0.0	2839	tags=73%, list=16%, signal=87%
WP_COMPLEMENT_AND_COAGULATION_CASCADES	56	0.69787186	2.126648	0.0	0.0	0.0	4472	tags=84%, list=26%, signal=112%
WP_MYD88_DISTINCT_INPUTOUTPUT_PATHWAY	17	0.8510585	2.1081805	0.0	0.0	0.0	1916	tags=71%, list=11%, signal=79%
WP_PPAR_SIGNALING_PATHWAY	67	0.68050855	2.1023967	0.0	0.0	0.0	3758	tags=58%, list=21%, signal=74%
WP_MIRNA_TARGETS_IN_ECM_AND_MEMBRANE_RECEPTORS	22	0.81043696	2.0961776	0.0	0.0	0.0	1955	tags=82%, list=11%, signal=92%
WP_MICROGLIA_PATHOGEN_PHAGOCYTOSIS_PATHWAY	39	0.74155194	2.0952597	0.0	0.0	0.0	2375	tags=64%, list=14%, signal=74%
WP_ALLOGRAFT_REJECTION	76	0.67342204	2.095158	0.0	0.0	0.0	3975	tags=63%, list=23%, signal=81%
WP_TOLLLIKE_RECEPTOR_SIGNALING_PATHWAY	96	0.63904154	2.053083	0.0	0.0	0.0	2691	tags=36%, list=15%, signal=43%
WP_EBOLA_VIRUS_INFECTION_IN_HOST	118	0.6336989	2.0471694	0.0	7.6479075E-5	0.001	3341	tags=49%, list=19%, signal=60%
WP_NEOVASCULARISATION_PROCESSES	37	0.7327272	2.0435648	0.0	7.138048E-5	0.001	1916	tags=51%, list=11%, signal=58%
WP_TCELL_RECEPTOR_TCR_SIGNALING_PATHWAY	90	0.63539624	2.0418522	0.0	6.6919194E-5	0.001	2932	tags=42%, list=17%, signal=50%
WP_ADIPOGENESIS	128	0.63086236	2.0406287	0.0	6.298277E-5	0.001	2837	tags=45%, list=16%, signal=53%
WP_INTERACTIONS_BETWEEN_IMMUNE_CELLS_AND_MICRORNAS_IN_TUMOR_MICROENVIRONMENT	28	0.7663272	2.0398705	0.0	5.9483726E-5	0.001	2599	tags=68%, list=15%, signal=80%
WP_COMPLEMENT_SYSTEM_IN_NEURONAL_DEVELOPMENT_AND_PLASTICITY	99	0.63297266	2.0338073	0.0	1.122823E-4	0.002	4223	tags=57%, list=24%, signal=74%
WP_MIR5093P_ALTERATION_OF_YAP1ECM_AXIS	17	0.831959	2.029318	0.0	1.0666818E-4	0.002	2589	tags=76%, list=15%, signal=90%
WP_NUCLEOTIDEBINDING_OLIGOMERIZATION_DOMAIN_NOD_PATHWAY	38	0.71211994	2.0176346	0.0	1.0158875E-4	0.002	2620	tags=50%, list=15%, signal=59%
WP_B_CELL_RECEPTOR_SIGNALING_PATHWAY	97	0.62774426	2.0161412	0.0	9.6971075E-5	0.002	2052	tags=30%, list=12%, signal=34%
WP_FOCAL_ADHESION	195	0.6019236	2.0160882	0.0	9.275494E-5	0.002	3506	tags=48%, list=20%, signal=59%
WP_SELECTIVE_EXPRESSION_OF_CHEMOKINE_RECEPTORS_DURING_TCELL_POLARIZATION	28	0.73205566	1.9924042	0.0	1.3187474E-4	0.003	2762	tags=61%, list=16%, signal=72%
WP_HEMATOPOIETIC_STEM_CELL_DIFFERENTIATION	54	0.66142786	1.9771656	0.0	1.6776483E-4	0.004	1693	tags=43%, list=10%, signal=47%
WP_MIRNAS_INVOLVEMENT_IN_THE_IMMUNE_RESPONSE_IN_SEPSIS	36	0.69058585	1.9628181	0.0	2.0032593E-4	0.005	1916	tags=44%, list=11%, signal=50%
WP_WHITE_FAT_CELL_DIFFERENTIATION	31	0.70577955	1.9466778	0.0	2.6716228E-4	0.007	2848	tags=58%, list=16%, signal=69%
WP_HAIR_FOLLICLE_DEVELOPMENT_CYTODIFFERENTIATION_PART_3_OF_3	88	0.6100821	1.9427824	0.0	2.938477E-4	0.008	3202	tags=36%, list=18%, signal=44%
WP_TYPE_I_INTERFERON_INDUCTION_AND_SIGNALING_DURING_SARSCOV2_INFECTION	31	0.6953987	1.9394774	0.0	3.1937525E-4	0.009	3567	tags=65%, list=20%, signal=81%
WP_NRP1TRIGGERED_SIGNALING_PATHWAYS_IN_PANCREATIC_CANCER	53	0.64208746	1.9268383	0.0	3.4246052E-4	0.009	1941	tags=38%, list=11%, signal=42%
WP_PROSTAGLANDIN_SYNTHESIS_AND_REGULATION	43	0.6735759	1.9263126	0.0	3.3141338E-4	0.009	2276	tags=56%, list=13%, signal=64%
WP_ANGIOGENESIS	24	0.7356669	1.9253606	0.0	3.5426475E-4	0.01	1743	tags=42%, list=10%, signal=46%
WP_TAMOXIFEN_METABOLISM	16	0.7827079	1.9218882	0.0	4.3879583E-4	0.013	3820	tags=100%, list=22%, signal=128%
WP_ACUTE_VIRAL_MYOCARDITIS	86	0.5978109	1.8915792	0.0	5.475641E-4	0.017	3296	tags=40%, list=19%, signal=48%
WP_PHOTODYNAMIC_THERAPYINDUCED_NFKB_SURVIVAL_SIGNALING	34	0.67012167	1.8901627	0.0	5.6314183E-4	0.018	1916	tags=44%, list=11%, signal=49%
WP_TCELL_ACTIVATION_SARSCOV2	86	0.6047577	1.8899488	0.0	5.47499E-4	0.018	2895	tags=38%, list=17%, signal=46%
WP_TRIACYLGLYCERIDE_SYNTHESIS	23	0.7263157	1.8890347	0.0	5.327017E-4	0.018	2650	tags=52%, list=15%, signal=61%
WP_SARS_CORONAVIRUS_AND_INNATE_IMMUNITY	28	0.68575835	1.8882241	0.0012804097	5.4623367E-4	0.019	4266	tags=43%, list=24%, signal=57%
WP_PRIMARY_FOCAL_SEGMENTAL_GLOMERULOSCLEROSIS_FSGS	71	0.6035074	1.8867567	0.0	5.322276E-4	0.019	3436	tags=48%, list=20%, signal=59%
WP_CELLS_AND_MOLECULES_INVOLVED_IN_LOCAL_ACUTE_INFLAMMATORY_RESPONSE	16	0.7813785	1.8856401	0.0	5.1892194E-4	0.019	1511	tags=69%, list=9%, signal=75%
WP_STATIN_INHIBITION_OF_CHOLESTEROL_PRODUCTION	28	0.68883145	1.8819758	0.0	5.311246E-4	0.02	3978	tags=71%, list=23%, signal=92%
WP_GPCRS_CLASS_A_RHODOPSINLIKE	234	0.55336756	1.8782108	0.0	6.1613997E-4	0.024	2652	tags=32%, list=15%, signal=38%
WP_PURINERGIC_SIGNALING	31	0.6848471	1.8764571	0.0	6.259789E-4	0.025	2652	tags=55%, list=15%, signal=65%
WP_VITAMIN_D_RECEPTOR_PATHWAY	163	0.5566374	1.8698424	0.0	7.9873955E-4	0.033	3913	tags=48%, list=22%, signal=62%
WP_IL3_SIGNALING_PATHWAY	48	0.6374971	1.8672857	0.0	8.7285734E-4	0.037	1008	tags=27%, list=6%, signal=29%
WP_GENES_ASSOCIATED_WITH_THE_DEVELOPMENT_OF_RHEUMATOID_ARTHRITIS	17	0.777204	1.8635709	0.0	8.9901563E-4	0.038	2545	tags=76%, list=15%, signal=89%
WP_NETRINUNC5B_SIGNALING_PATHWAY	51	0.625514	1.8628415	0.0	8.798876E-4	0.038	2542	tags=37%, list=15%, signal=43%
WP_STRIATED_MUSCLE_CONTRACTION_PATHWAY	38	0.6548651	1.8539132	0.0	0.0011849054	0.052	4942	tags=84%, list=28%, signal=117%
WP_ENDOCHONDRAL_OSSIFICATION_WITH_SKELETAL_DYSPLASIAS	63	0.6026486	1.853469	0.0	0.0011607237	0.052	4128	tags=57%, list=24%, signal=74%
WP_TCELL_ANTIGEN_RECEPTOR_TCR_PATHWAY_DURING_STAPHYLOCOCCUS_AUREUS_INFECTION	62	0.6110862	1.8506159	0.0	0.0011788814	0.054	2829	tags=39%, list=16%, signal=46%
WP_PLATELETMEDIATED_INTERACTIONS_WITH_VASCULAR_AND_CIRCULATING_CELLS	17	0.75872344	1.8494011	0.0013642565	0.0012170356	0.057	2762	tags=76%, list=16%, signal=91%
WP_RELATIONSHIP_BETWEEN_INFLAMMATION_COX2_AND_EGFR	25	0.69390476	1.8464161	0.0	0.0013123031	0.063	2071	tags=36%, list=12%, signal=41%
WP_REGULATORY_CIRCUITS_OF_THE_STAT3_SIGNALING_PATHWAY	78	0.5876328	1.8412616	0.0	0.001384494	0.067	2827	tags=41%, list=16%, signal=49%
WP_ENDOCHONDRAL_OSSIFICATION	63	0.6026486	1.8394367	0.0	0.0013961272	0.069	4128	tags=57%, list=24%, signal=74%
WP_COMPLEMENT_ACTIVATION	21	0.7375032	1.8359836	0.0013140604	0.0015199106	0.076	4457	tags=95%, list=25%, signal=128%
WP_PPARALPHA_PATHWAY	25	0.68802726	1.8329827	0.002528445	0.0016210634	0.082	3758	tags=72%, list=21%, signal=92%
WP_NETWORK_MAP_OF_SARSCOV2_SIGNALING_PATHWAY	206	0.54295045	1.8268001	0.0	0.0017201379	0.088	3896	tags=47%, list=22%, signal=60%
WP_STING_PATHWAY_IN_KAWASAKILIKE_DISEASE_AND_COVID19	21	0.7206961	1.8248969	0.0	0.0017262757	0.09	2895	tags=57%, list=17%, signal=68%
WP_HIPPOMERLIN_SIGNALING_DYSREGULATION	117	0.56352067	1.8248086	0.0	0.0016970166	0.09	3430	tags=44%, list=20%, signal=54%
WP_FIBRIN_COMPLEMENT_RECEPTOR_3_SIGNALING_PATHWAY	42	0.6290988	1.8233387	0.0023724793	0.001686225	0.091	4401	tags=60%, list=25%, signal=79%
WP_PI3KAKT_SIGNALING_PATHWAY	331	0.5320801	1.822694	0.0	0.0016585819	0.091	3495	tags=40%, list=20%, signal=49%
WP_FATTY_ACID_BETAOXIDATION	34	0.6468807	1.8220013	0.0	0.0016318305	0.091	4320	tags=56%, list=25%, signal=74%
WP_TGFBETA_SIGNALING_IN_THYROID_CELLS_FOR_EPITHELIALMESENCHYMAL_TRANSITION	18	0.74393594	1.8217279	0.0013679891	0.0016232744	0.091	1644	tags=44%, list=9%, signal=49%
WP_TRANSCRIPTION_FACTOR_REGULATION_IN_ADIPOGENESIS	21	0.7110573	1.8213965	0.0025906735	0.0016145564	0.091	2406	tags=57%, list=14%, signal=66%
WP_NUCLEAR_RECEPTORS_IN_LIPID_METABOLISM_AND_TOXICITY	32	0.6634946	1.8204024	0.0012300123	0.0016050295	0.092	4129	tags=69%, list=24%, signal=90%
WP_EXTRACELLULAR_VESICLEMEDIATED_SIGNALING_IN_RECIPIENT_CELLS	30	0.6682538	1.8114569	0.0	0.0019104655	0.108	4453	tags=57%, list=25%, signal=76%
WP_HAIR_FOLLICLE_DEVELOPMENT_ORGANOGENESIS_PART_2_OF_3	32	0.6683225	1.8050519	0.0	0.0021253345	0.121	1916	tags=41%, list=11%, signal=46%
WP_RAS_AND_BRADYKININ_PATHWAYS_IN_COVID19	29	0.65759313	1.8014044	0.0	0.0022142313	0.129	3997	tags=62%, list=23%, signal=80%
WP_FOCAL_ADHESION_PI3KAKTMTORSIGNALING_PATHWAY	301	0.5296265	1.7984174	0.0	0.0023163175	0.137	3495	tags=40%, list=20%, signal=49%
WP_TLR4_SIGNALING_AND_TOLERANCE	27	0.6781913	1.7958261	0.0	0.0024433709	0.147	1916	tags=37%, list=11%, signal=42%
WP_CARDIAC_PROGENITOR_DIFFERENTIATION	53	0.60500914	1.7876581	0.0011560693	0.0028300674	0.175	4089	tags=58%, list=23%, signal=76%
WP_NUCLEAR_RECEPTORS	38	0.6391089	1.786699	0.0	0.0028197397	0.177	3258	tags=50%, list=19%, signal=61%
WP_DIFFERENTIATION_OF_WHITE_AND_BROWN_ADIPOCYTE	25	0.6721183	1.786092	0.0012738854	0.0027953493	0.177	1995	tags=36%, list=11%, signal=41%
WP_MODULATORS_OF_TCR_SIGNALING_AND_T_CELL_ACTIVATION	61	0.58645433	1.77635	0.0	0.0033152013	0.21	2829	tags=39%, list=16%, signal=47%
WP_INTEGRINMEDIATED_CELL_ADHESION	100	0.5563483	1.7735095	0.0	0.0033662124	0.216	3341	tags=37%, list=19%, signal=45%
WP_LEUKOCYTEINTRINSIC_HIPPO_PATHWAY_FUNCTIONS	35	0.6260733	1.7730714	0.0	0.0033634168	0.217	2686	tags=40%, list=15%, signal=47%
WP_METABOLIC_PATHWAY_OF_LDL_HDL_AND_TG_INCLUDING_DISEASES	15	0.7441784	1.7724254	0.0013623978	0.0033859615	0.221	3978	tags=87%, list=23%, signal=112%
WP_RANKLRANK_SIGNALING_PATHWAY	55	0.5869614	1.77149	0.0011325028	0.0033956426	0.224	1916	tags=25%, list=11%, signal=28%
WP_AMPLIFICATION_AND_EXPANSION_OF_ONCOGENIC_PATHWAYS_AS_METASTATIC_TRAITS	17	0.7269728	1.77143	0.0013351135	0.00335266	0.224	1691	tags=53%, list=10%, signal=59%
WP_INTERACTIONS_OF_NATURAL_KILLER_CELLS_IN_PANCREATIC_CANCER	22	0.6758917	1.7658094	0.0039011703	0.0034789834	0.234	4450	tags=77%, list=25%, signal=103%
WP_GLUCOCORTICOID_RECEPTOR_PATHWAY	69	0.5742565	1.7635685	0.0	0.0035762917	0.239	3338	tags=43%, list=19%, signal=53%
WP_FOXP3_IN_COVID19	15	0.73800814	1.7627802	0.0013755158	0.0035450782	0.239	2413	tags=73%, list=14%, signal=85%
WP_FATTY_ACID_BIOSYNTHESIS	22	0.68851477	1.7589631	0.0039011703	0.003688434	0.253	2791	tags=45%, list=16%, signal=54%
WP_GLYCEROPHOSPHOLIPID_BIOSYNTHETIC_PATHWAY	27	0.6465766	1.7582736	0.0	0.003693142	0.257	2494	tags=37%, list=14%, signal=43%
WP_PLURIPOTENT_STEM_CELL_DIFFERENTIATION_PATHWAY	48	0.5952704	1.7493728	0.0011709601	0.004184359	0.286	2400	tags=42%, list=14%, signal=48%
WP_MITOCHONDRIAL_LONG_CHAIN_FATTY_ACID_BETAOXIDATION	17	0.7174043	1.7473935	0.0013495276	0.004279909	0.293	4079	tags=65%, list=23%, signal=84%
WP_DRUG_INDUCTION_OF_BILE_ACID_PATHWAY	16	0.7109986	1.7362196	0.0013297872	0.004919559	0.333	3883	tags=69%, list=22%, signal=88%
WP_EPITHELIAL_TO_MESENCHYMAL_TRANSITION_IN_COLORECTAL_CANCER	160	0.52405816	1.7360162	0.0	0.004910755	0.336	4283	tags=43%, list=24%, signal=56%
WP_NONGENOMIC_ACTIONS_OF_125_DIHYDROXYVITAMIN_D3	69	0.5589075	1.7322798	0.0010775862	0.0051119276	0.352	3567	tags=43%, list=20%, signal=54%
WP_GENES_CONTROLLING_NEPHROGENESIS	44	0.59484905	1.7317705	0.0	0.005100814	0.353	3016	tags=39%, list=17%, signal=47%
WP_OSTEOBLAST_DIFFERENTIATION_AND_RELATED_DISEASES	118	0.5333336	1.7301455	0.0	0.005157958	0.359	4919	tags=53%, list=28%, signal=73%
WP_THYMIC_STROMAL_LYMPHOPOIETIN_TSLP_SIGNALING_PATHWAY	46	0.59730846	1.7285798	0.0	0.0052020126	0.365	1916	tags=35%, list=11%, signal=39%
WP_CANCER_IMMUNOTHERAPY_BY_PD1_BLOCKADE	22	0.6749531	1.7262572	0.0012594458	0.0053230654	0.374	3035	tags=64%, list=17%, signal=77%
WP_APOPTOSIS	82	0.5403703	1.725769	0.0	0.0053433483	0.379	2073	tags=27%, list=12%, signal=30%
WP_CCL18_SIGNALING_PATHWAY	37	0.606815	1.7237061	0.0011876485	0.0054496196	0.387	2092	tags=38%, list=12%, signal=43%
WP_LUNG_FIBROSIS	59	0.57633644	1.7237017	0.0	0.0053928527	0.387	2875	tags=42%, list=16%, signal=51%
WP_SMALL_LIGAND_GPCRS	19	0.67805594	1.7203285	0.0	0.0056331777	0.403	2216	tags=63%, list=13%, signal=72%
WP_SIGNAL_TRANSDUCTION_THROUGH_IL1R	33	0.61384445	1.7180748	0.0012285012	0.0058179135	0.414	2540	tags=36%, list=14%, signal=42%
WP_FAMILIAL_HYPERLIPIDEMIA_TYPE_2	15	0.7196227	1.7136409	0.0	0.0061974465	0.441	3978	tags=80%, list=23%, signal=103%
WP_CHEMOKINE_SIGNALING_PATHWAY	159	0.51403475	1.7106589	0.0	0.0064651705	0.457	3296	tags=36%, list=19%, signal=44%
WP_FARNESOID_X_RECEPTOR_PATHWAY	19	0.68185973	1.7077518	0.005148005	0.0066467626	0.47	5588	tags=100%, list=32%, signal=147%
WP_OVERVIEW_OF_NANOPARTICLE_EFFECTS	18	0.68358064	1.7066579	0.0053333333	0.006641901	0.474	1231	tags=44%, list=7%, signal=48%
WP_ARYL_HYDROCARBON_RECEPTOR_PATHWAY_WP2586	46	0.58561194	1.7065871	0.0023724793	0.006587218	0.474	3933	tags=41%, list=22%, signal=53%
WP_PROSTAGLANDIN_SIGNALING	32	0.6218767	1.7042215	0.0	0.0067815995	0.488	3241	tags=56%, list=18%, signal=69%
WP_TYPE_II_INTERFERON_SIGNALING_IFNG	35	0.601693	1.7022421	0.0	0.006952516	0.501	4893	tags=66%, list=28%, signal=91%
WP_NUCLEAR_RECEPTORS_METAPATHWAY	301	0.50018394	1.7009045	0.0	0.0070329243	0.508	4019	tags=45%, list=23%, signal=57%
WP_CONGENITAL_GENERALIZED_LIPODYSTROPHY_CGL	18	0.69599617	1.6975859	0.005194805	0.007410228	0.532	2324	tags=44%, list=13%, signal=51%
WP_LTF_DANGER_SIGNAL_RESPONSE_PATHWAY	18	0.6718817	1.6965923	0.0040053404	0.0074465456	0.539	2691	tags=50%, list=15%, signal=59%
WP_MEASLES_VIRUS_INFECTION	131	0.52011454	1.6939358	0.0	0.0076980977	0.556	3296	tags=33%, list=19%, signal=40%
WP_PATHOGENESIS_OF_SARSCOV2_MEDIATED_BY_NSP9NSP10_COMPLEX	19	0.67768	1.6934861	0.0025773195	0.0076468997	0.557	3602	tags=68%, list=21%, signal=86%
WP_HEAD_AND_NECK_SQUAMOUS_CELL_CARCINOMA	73	0.5490046	1.6929647	0.0011061947	0.0076151458	0.558	3006	tags=32%, list=17%, signal=38%
WP_TNFALPHA_SIGNALING_PATHWAY	92	0.5296207	1.689034	0.0	0.008100938	0.589	1916	tags=22%, list=11%, signal=24%
WP_BLOOD_CLOTTING_CASCADE	22	0.6590142	1.6848922	0.0065445025	0.0085580405	0.61	4469	tags=86%, list=25%, signal=116%
WP_KYNURENINE_PATHWAY_AND_LINKS_TO_CELL_SENESCENCE	23	0.6454159	1.6824193	0.0038412292	0.008718302	0.618	4180	tags=61%, list=24%, signal=80%
WP_ACE_INHIBITOR_PATHWAY	17	0.6890802	1.6785659	0.008130081	0.0091444105	0.635	3216	tags=53%, list=18%, signal=65%
WP_HIPPO_SIGNALING_REGULATION_PATHWAYS	96	0.52393323	1.6784335	0.0	0.009101092	0.639	3497	tags=38%, list=20%, signal=47%
WP_MATRIX_METALLOPROTEINASES	29	0.62362057	1.6783541	0.0024539877	0.009032058	0.64	3412	tags=55%, list=19%, signal=68%
WP_EGFR_TYROSINE_KINASE_INHIBITOR_RESISTANCE	84	0.52575034	1.6696973	0.0	0.010042185	0.677	1744	tags=25%, list=10%, signal=28%
WP_OREXIN_RECEPTOR_PATHWAY	151	0.50383466	1.66959	0.0	0.009974867	0.678	2837	tags=31%, list=16%, signal=37%
WP_OSX_AND_MIRNAS_IN_TOOTH_DEVELOPMENT	15	0.6992955	1.6695284	0.0041958042	0.009900577	0.678	3637	tags=60%, list=21%, signal=76%
WP_PHYSICOCHEMICAL_FEATURES_AND_TOXICITYASSOCIATED_PATHWAYS	66	0.54198736	1.6678956	0.0	0.009980245	0.681	3831	tags=35%, list=22%, signal=44%
WP_OVERVIEW_OF_INTERFERONSMEDIATED_SIGNALING_PATHWAY	32	0.6039616	1.6644555	0.0036101083	0.010356847	0.699	4182	tags=25%, list=24%, signal=33%
WP_PREGNANE_X_RECEPTOR_PATHWAY	26	0.6253298	1.6558644	0.006090134	0.011581082	0.744	4129	tags=62%, list=24%, signal=80%
WP_VITAMIN_A_AND_CAROTENOID_METABOLISM	42	0.57544464	1.6496428	0.0023337223	0.012420202	0.777	4087	tags=45%, list=23%, signal=59%
WP_TGFBETA_RECEPTOR_SIGNALING_IN_SKELETAL_DYSPLASIAS	58	0.54571515	1.6424943	0.0011148272	0.013575524	0.805	4456	tags=48%, list=25%, signal=65%
WP_HEPATITIS_B_INFECTION	146	0.49301484	1.6415998	0.0	0.013614524	0.808	3567	tags=29%, list=20%, signal=37%
WP_DEVELOPMENT_OF_URETERIC_COLLECTION_SYSTEM	60	0.54096013	1.6370212	0.0011299435	0.014399853	0.828	4919	tags=52%, list=28%, signal=72%
WP_OXIDATIVE_DAMAGE_RESPONSE	39	0.56628835	1.6343347	0.008303678	0.014835869	0.84	1916	tags=31%, list=11%, signal=34%
WP_GPR40_PATHWAY	15	0.6819675	1.6327837	0.012729844	0.015015361	0.843	4442	tags=67%, list=25%, signal=89%
WP_FAS_LIGAND_PATHWAY_AND_STRESS_INDUCTION_OF_HEAT_SHOCK_PROTEINS	41	0.5648337	1.6318456	0.007142857	0.015137571	0.851	1003	tags=17%, list=6%, signal=18%
WP_INFLUENCE_OF_LAMINOPATHIES_ON_WNT_SIGNALING	33	0.5842736	1.6302294	0.0047675804	0.015343435	0.857	1376	tags=27%, list=8%, signal=30%
WP_APOPTOSISRELATED_NETWORK_DUE_TO_ALTERED_NOTCH3_IN_OVARIAN_CANCER	52	0.54618716	1.6290811	0.0045924224	0.015422295	0.859	3058	tags=35%, list=17%, signal=42%
WP_ENDOTHELIN_PATHWAYS	33	0.5859775	1.6283088	0.0060313633	0.015454716	0.862	2658	tags=42%, list=15%, signal=50%
WP_NEUROINFLAMMATION_AND_GLUTAMATERGIC_SIGNALING	141	0.48750186	1.627079	0.0	0.0155853825	0.863	2110	tags=26%, list=12%, signal=29%
WP_SARSCOV2_INNATE_IMMUNITY_EVASION_AND_CELLSPECIFIC_IMMUNE_RESPONSE	61	0.530059	1.6253357	0.0033594626	0.015812457	0.87	5067	tags=57%, list=29%, signal=80%
WP_AMPACTIVATED_PROTEIN_KINASE_AMPK_SIGNALING	64	0.5303756	1.6219667	0.0010881393	0.016319428	0.879	3751	tags=33%, list=21%, signal=42%
WP_OVERVIEW_OF_PROINFLAMMATORY_AND_PROFIBROTIC_MEDIATORS	109	0.5014805	1.6190529	0.0	0.016758965	0.889	3165	tags=29%, list=18%, signal=36%
WP_EICOSANOID_METABOLISM_VIA_LIPOOXYGENASES_LOX	28	0.60243785	1.6174333	0.010243278	0.01690691	0.897	5412	tags=68%, list=31%, signal=98%
WP_APOPTOSIS_MODULATION_AND_SIGNALING	83	0.5128234	1.6162313	0.003236246	0.017008042	0.9	2545	tags=28%, list=15%, signal=32%
WP_IL1_AND_MEGAKARYOCYTES_IN_OBESITY	24	0.61849463	1.615095	0.011278195	0.017070677	0.905	3877	tags=63%, list=22%, signal=80%
WP_ARYL_HYDROCARBON_RECEPTOR_PATHWAY_WP2873	43	0.55801016	1.6123812	0.0047904192	0.017536022	0.911	3933	tags=49%, list=22%, signal=63%
WP_CYTOKINES_AND_INFLAMMATORY_RESPONSE	25	0.6183268	1.6116532	0.0063371356	0.017551161	0.911	2440	tags=48%, list=14%, signal=56%
WP_GPCRS_OTHER	84	0.50757474	1.6083888	0.0	0.018163899	0.923	3433	tags=30%, list=20%, signal=37%
WP_MALIGNANT_PLEURAL_MESOTHELIOMA	430	0.4628224	1.6074038	0.0	0.018202705	0.925	4444	tags=40%, list=25%, signal=52%
WP_FAMILIAL_HYPERLIPIDEMIA_TYPE_1	16	0.67743194	1.6072721	0.01369863	0.018091215	0.925	3978	tags=69%, list=23%, signal=89%
WP_MITOCHONDRIAL_IMMUNE_RESPONSE_TO_SARSCOV2	32	0.58719724	1.6044217	0.013157895	0.018545773	0.932	2934	tags=41%, list=17%, signal=49%
WP_ANTIVIRAL_AND_ANTIINFLAMMATORY_EFFECTS_OF_NRF2_ON_SARSCOV2_PATHWAY	30	0.59126645	1.6027771	0.0050890585	0.018736705	0.934	2934	tags=40%, list=17%, signal=48%
WP_TGFBETA_RECEPTOR_SIGNALING	54	0.5336023	1.6022797	0.007990868	0.018742722	0.935	4456	tags=46%, list=25%, signal=62%
WP_FAMILIAL_HYPERLIPIDEMIA_TYPE_4	20	0.6303564	1.6020708	0.014454665	0.018679371	0.935	3978	tags=65%, list=23%, signal=84%
WP_TYPE_II_DIABETES_MELLITUS	21	0.63401705	1.6019752	0.010416667	0.018575376	0.935	3307	tags=43%, list=19%, signal=53%
WP_IMMUNE_RESPONSE_TO_TUBERCULOSIS	22	0.6203971	1.599262	0.01055409	0.019066095	0.936	3911	tags=55%, list=22%, signal=70%
WP_SMALL_CELL_LUNG_CANCER	94	0.49910226	1.5981426	0.002118644	0.019205267	0.939	3213	tags=35%, list=18%, signal=43%
WP_GLYCOSAMINOGLYCAN_DEGRADATION	17	0.65026987	1.5979894	0.012016022	0.01910685	0.939	2547	tags=47%, list=15%, signal=55%
WP_RESISTIN_AS_A_REGULATOR_OF_INFLAMMATION	32	0.5761947	1.5970199	0.012515645	0.019230068	0.941	2895	tags=41%, list=17%, signal=49%
WP_FOXA2_PATHWAY	19	0.6365233	1.5947598	0.00660502	0.019611282	0.947	4001	tags=68%, list=23%, signal=89%
WP_OLIGODENDROCYTE_SPECIFICATION_AND_DIFFERENTIATION_LEADING_TO_MYELIN_COMPONENTS_FOR_CNS	30	0.58953875	1.593373	0.013836478	0.019821312	0.949	2362	tags=37%, list=13%, signal=42%
WP_METAPATHWAY_BIOTRANSFORMATION_PHASE_I_AND_II	150	0.4779197	1.5908933	0.0	0.020308102	0.951	3904	tags=45%, list=22%, signal=58%
WP_IL18_SIGNALING_PATHWAY	264	0.46443528	1.5891986	0.0	0.020584809	0.958	3233	tags=32%, list=18%, signal=38%
WP_ARRHYTHMOGENIC_RIGHT_VENTRICULAR_CARDIOMYOPATHY	74	0.5092111	1.5882654	0.0	0.020689286	0.96	3403	tags=45%, list=19%, signal=55%
WP_SPINAL_CORD_INJURY	112	0.48698938	1.5874262	0.0	0.020805212	0.961	3336	tags=38%, list=19%, signal=46%
WP_DEVELOPMENT_AND_HETEROGENEITY_OF_THE_ILC_FAMILY	32	0.5673737	1.5849643	0.008413462	0.021306377	0.965	3066	tags=38%, list=17%, signal=45%
WP_T_CELL_RECEPTOR_AND_COSTIMULATORY_SIGNALING	29	0.58559316	1.5830876	0.018292682	0.02166427	0.97	2850	tags=41%, list=16%, signal=49%
WP_MAMMARY_GLAND_DEVELOPMENT_PATHWAY_EMBRYONIC_DEVELOPMENT_STAGE_1_OF_4	15	0.6660908	1.5817037	0.017449664	0.021918442	0.971	2174	tags=40%, list=12%, signal=46%
WP_FATTY_ACID_TRANSPORTERS	18	0.63079154	1.5771052	0.01591512	0.02314887	0.975	409	tags=17%, list=2%, signal=17%
WP_MFAP5_EFFECT_ON_PERMEABILITY_AND_MOTILITY_OF_ENDOTHELIAL_CELLS_VIA_CYTOSKELETON_REARRANGEMENT	18	0.64996207	1.5763981	0.009628611	0.023221605	0.975	3901	tags=67%, list=22%, signal=86%
WP_16P112_DISTAL_DELETION_SYNDROME	31	0.57185477	1.57196	0.007490637	0.024333926	0.979	4415	tags=45%, list=25%, signal=60%
WP_VITAMIN_B12_METABOLISM	47	0.5383235	1.5708961	0.008215962	0.024434352	0.98	4018	tags=51%, list=23%, signal=66%
WP_HYPOTHESIZED_PATHWAYS_IN_PATHOGENESIS_OF_CARDIOVASCULAR_DISEASE	24	0.6060056	1.5670027	0.011538462	0.025287107	0.985	2758	tags=46%, list=16%, signal=54%
WP_REGULATION_OF_WNT_BCATENIN_SIGNALING_BY_SMALL_MOLECULE_COMPOUNDS	17	0.62974143	1.5661807	0.025132274	0.02536283	0.985	3427	tags=41%, list=20%, signal=51%
WP_HOSTPATHOGEN_INTERACTION_OF_HUMAN_CORONAVIRUSES_INTERFERON_INDUCTION	33	0.56335026	1.5586683	0.013205282	0.027497385	0.989	5850	tags=67%, list=33%, signal=100%
WP_INTERACTIONS_BETWEEN_LOXL4_AND_OXIDATIVE_STRESS_PATHWAY	18	0.63076544	1.5531504	0.018396847	0.029260512	0.995	2043	tags=39%, list=12%, signal=44%
WP_CONSTITUTIVE_ANDROSTANE_RECEPTOR_PATHWAY	28	0.57133305	1.5449997	0.014925373	0.031749554	0.996	5063	tags=64%, list=29%, signal=90%
WP_P53_TRANSCRIPTIONAL_GENE_NETWORK	62	0.5021314	1.5412674	0.011135858	0.03284671	0.998	2865	tags=31%, list=16%, signal=37%
WP_PHOSPHOINOSITIDES_METABOLISM	48	0.53120744	1.5381263	0.009080591	0.03371482	0.998	4798	tags=46%, list=27%, signal=63%
WP_GLYCEROLIPIDS_AND_GLYCEROPHOSPHOLIPIDS	22	0.5980789	1.5357329	0.026007803	0.03434773	0.998	2089	tags=32%, list=12%, signal=36%
WP_GLUCURONIDATION	16	0.64728135	1.5316498	0.016830295	0.03549424	0.999	3731	tags=56%, list=21%, signal=71%
WP_GLIOBLASTOMA_SIGNALING_PATHWAYS	82	0.4863518	1.5249759	0.0010905125	0.03771811	1.0	2837	tags=23%, list=16%, signal=28%
WP_PEPTIDE_GPCRS	73	0.49185556	1.5179877	0.0066079297	0.040406704	1.0	4611	tags=47%, list=26%, signal=63%
WP_PI3KAKTMTOR_VITD3_SIGNALING	21	0.59021544	1.5163378	0.036082473	0.04086752	1.0	2584	tags=38%, list=15%, signal=45%
WP_NOTCH1_REGULATION_OF_ENDOTHELIAL_CELL_CALCIFICATION	17	0.61279684	1.5132974	0.026246719	0.04177932	1.0	4283	tags=71%, list=24%, signal=93%
WP_TRANSCRIPTION_COFACTORS_SKI_AND_SKIL_PROTEIN_PARTNERS	18	0.6135796	1.5128994	0.027962716	0.041776102	1.0	1516	tags=28%, list=9%, signal=30%
WP_WNT_SIGNALING_IN_KIDNEY_DISEASE	36	0.53583366	1.5127758	0.025670946	0.04160902	1.0	4144	tags=47%, list=24%, signal=62%
WP_ENDODERM_DIFFERENTIATION	139	0.45754325	1.5104796	0.0	0.042323057	1.0	4203	tags=30%, list=24%, signal=39%
WP_EXTRACELLULAR_VESICLES_IN_THE_CROSSTALK_OF_CARDIAC_CELLS	20	0.58316374	1.5100008	0.029525032	0.042351063	1.0	1459	tags=30%, list=8%, signal=33%
WP_MAJOR_RECEPTORS_TARGETED_BY_EPINEPHRINE_AND_NOREPINEPHRINE	15	0.63830435	1.5089129	0.03380282	0.042623933	1.0	3013	tags=60%, list=17%, signal=72%
WP_TRYPTOPHAN_METABOLISM	40	0.5305142	1.5070345	0.022432113	0.043171678	1.0	4180	tags=55%, list=24%, signal=72%
WP_AGERAGE_PATHWAY	66	0.484129	1.5068353	0.015435502	0.042984415	1.0	3412	tags=30%, list=19%, signal=37%
WP_OXIDATIVE_STRESS_RESPONSE	32	0.5421529	1.506079	0.030413626	0.043040514	1.0	2769	tags=44%, list=16%, signal=52%
WP_FOLATE_METABOLISM	64	0.4887261	1.4954338	0.010952903	0.047728926	1.0	5472	tags=56%, list=31%, signal=81%
WP_CYTOSOLIC_DNASENSING_PATHWAY	68	0.48489082	1.49505	0.015317286	0.0476899	1.0	2150	tags=25%, list=12%, signal=28%
WP_ANGIOTENSIN_II_RECEPTOR_TYPE_1_PATHWAY	28	0.55541056	1.4930309	0.03379224	0.048408106	1.0	2934	tags=43%, list=17%, signal=51%
WP_PHOTODYNAMIC_THERAPYINDUCED_AP1_SURVIVAL_SIGNALING	50	0.5014298	1.4928961	0.0259887	0.048231192	1.0	3182	tags=32%, list=18%, signal=39%
WP_OXIDATION_BY_CYTOCHROME_P450	52	0.49414515	1.4923089	0.01847575	0.0482061	1.0	4129	tags=50%, list=24%, signal=65%
WP_WNT_SIGNALING_PATHWAY_AND_PLURIPOTENCY	101	0.4663176	1.4908797	0.0063157897	0.04864463	1.0	4144	tags=34%, list=24%, signal=44%
WP_VITAMIN_D_IN_INFLAMMATORY_DISEASES	22	0.57570356	1.4839294	0.025873221	0.05171017	1.0	2406	tags=32%, list=14%, signal=37%
WP_IMATINIB_AND_CHRONIC_MYELOID_LEUKEMIA	20	0.58626306	1.4836788	0.037135277	0.0515723	1.0	1855	tags=35%, list=11%, signal=39%
WP_TRYPTOPHAN_CATABOLISM_LEADING_TO_NAD_PRODUCTION	16	0.6003724	1.4821035	0.049046323	0.052162725	1.0	4246	tags=63%, list=24%, signal=82%
WP_PHOSPHODIESTERASES_IN_NEURONAL_FUNCTION	52	0.49172226	1.4793572	0.021590909	0.05320709	1.0	3013	tags=33%, list=17%, signal=39%
WP_EICOSANOID_METABOLISM_VIA_CYCLOOXYGENASES_COX	29	0.5449541	1.4733291	0.043269232	0.05632779	1.0	4352	tags=55%, list=25%, signal=73%
WP_IL4_SIGNALING_PATHWAY	54	0.4880923	1.4728377	0.019495413	0.056272224	1.0	3567	tags=33%, list=20%, signal=42%
WP_FACTORS_AND_PATHWAYS_AFFECTING_INSULINLIKE_GROWTH_FACTOR_IGF1AKT_SIGNALING	37	0.5169874	1.4727513	0.028503563	0.056028098	1.0	3599	tags=32%, list=21%, signal=41%
WP_NEPHROTIC_SYNDROME	44	0.50722486	1.471919	0.021814007	0.056175567	1.0	3675	tags=41%, list=21%, signal=52%
WP_APOPTOSIS_MODULATION_BY_HSP70	19	0.59379	1.470333	0.040575918	0.05689568	1.0	1916	tags=26%, list=11%, signal=30%
WP_ID_SIGNALING_PATHWAY	16	0.60963356	1.4688025	0.04605263	0.057409845	1.0	4787	tags=50%, list=27%, signal=69%
WP_MTHFR_DEFICIENCY	25	0.5559771	1.4666157	0.03585147	0.058185123	1.0	1320	tags=16%, list=8%, signal=17%
WP_MONOAMINE_GPCRS	32	0.5238774	1.4638261	0.04477612	0.059335403	1.0	4762	tags=50%, list=27%, signal=69%
WP_PHOTODYNAMIC_THERAPYINDUCED_NFE2L2_NRF2_SURVIVAL_SIGNALING	23	0.56087005	1.459118	0.03448276	0.061691318	1.0	3811	tags=48%, list=22%, signal=61%
WP_TNFRELATED_WEAK_INDUCER_OF_APOPTOSIS_TWEAK_SIGNALING_PATHWAY	42	0.5098077	1.4581033	0.034606203	0.062014155	1.0	2988	tags=29%, list=17%, signal=34%
WP_NCRNAS_INVOLVED_IN_WNT_SIGNALING_IN_HEPATOCELLULAR_CARCINOMA	84	0.45228717	1.4507602	0.014332966	0.0661197	1.0	4144	tags=39%, list=24%, signal=51%
WP_IL5_SIGNALING_PATHWAY	40	0.5046645	1.4485413	0.03165299	0.06698074	1.0	3567	tags=33%, list=20%, signal=41%
WP_TYPE_I_COLLAGEN_SYNTHESIS_IN_THE_CONTEXT_OF_OSTEOGENESIS_IMPERFECTA	33	0.52649724	1.4484836	0.05030675	0.06670725	1.0	4291	tags=48%, list=24%, signal=64%
WP_ALPHA_6_BETA_4_SIGNALING_PATHWAY	33	0.5130987	1.447499	0.052256532	0.06698635	1.0	2359	tags=27%, list=13%, signal=31%
WP_KISSPEPTINKISSPEPTIN_RECEPTOR_SYSTEM_IN_THE_OVARY	39	0.5107444	1.4474515	0.030624263	0.06669612	1.0	3618	tags=31%, list=21%, signal=39%
WP_PREIMPLANTATION_EMBRYO	53	0.48213142	1.4384178	0.038548753	0.07197259	1.0	3333	tags=26%, list=19%, signal=33%
WP_OVERLAP_BETWEEN_SIGNAL_TRANSDUCTION_PATHWAYS_CONTRIBUTING_TO_LMNA_LAMINOPATHIES	53	0.47952917	1.4358954	0.03846154	0.07329778	1.0	4667	tags=45%, list=27%, signal=62%
WP_CANONICAL_AND_NONCANONICAL_TGFB_SIGNALING	17	0.59253824	1.4349263	0.06533334	0.07364672	1.0	2043	tags=29%, list=12%, signal=33%
WP_REGULATION_OF_ACTIN_CYTOSKELETON	149	0.43104053	1.4311421	0.0061412486	0.07565929	1.0	4635	tags=36%, list=26%, signal=49%
WP_PROXIMAL_TUBULE_TRANSPORT	55	0.47610128	1.4307321	0.043181818	0.0756389	1.0	3662	tags=35%, list=21%, signal=44%
WP_IL7_SIGNALING_PATHWAY	25	0.5416742	1.425057	0.057692308	0.07918923	1.0	2194	tags=32%, list=13%, signal=37%
WP_RAC1PAK1P38MMP2_PATHWAY	68	0.4587249	1.422706	0.032115173	0.0805639	1.0	2313	tags=24%, list=13%, signal=27%
WP_IL2_SIGNALING_PATHWAY	42	0.49225444	1.4210589	0.04617254	0.081264794	1.0	3567	tags=36%, list=20%, signal=45%
WP_EMBRYONIC_STEM_CELL_PLURIPOTENCY_PATHWAYS	116	0.44138345	1.4167621	0.016494846	0.084079415	1.0	4919	tags=41%, list=28%, signal=57%
WP_NANOMATERIAL_INDUCED_APOPTOSIS	20	0.5641593	1.4166235	0.06615776	0.0837488	1.0	5663	tags=50%, list=32%, signal=74%
WP_MESODERMAL_COMMITMENT_PATHWAY	145	0.43136683	1.4158078	0.013429752	0.08395655	1.0	4286	tags=31%, list=24%, signal=41%
WP_GPCRS_CLASS_B_SECRETINLIKE	22	0.5523881	1.412732	0.06476684	0.08582846	1.0	3433	tags=41%, list=20%, signal=51%
WP_SEROTONIN_AND_ANXIETY	17	0.57933813	1.4110396	0.072207086	0.08658897	1.0	3028	tags=29%, list=17%, signal=36%
WP_OSTEOCLAST_SIGNALING	16	0.58887583	1.4079883	0.07103825	0.08853067	1.0	961	tags=25%, list=5%, signal=26%
WP_1Q211_COPY_NUMBER_VARIATION_SYNDROME	26	0.53938496	1.4071741	0.056234717	0.0888021	1.0	2467	tags=35%, list=14%, signal=40%
WP_FERROPTOSIS	61	0.4608344	1.4064274	0.032474805	0.08887831	1.0	2769	tags=30%, list=16%, signal=35%
WP_KIT_RECEPTOR_SIGNALING_PATHWAY	59	0.46386784	1.4041876	0.039237667	0.090110615	1.0	1770	tags=20%, list=10%, signal=23%
WP_LIPID_METABOLISM_PATHWAY	28	0.5254652	1.3996818	0.073529415	0.09318112	1.0	2584	tags=29%, list=15%, signal=33%
WP_PRION_DISEASE_PATHWAY	33	0.50436753	1.3991306	0.06487148	0.09316292	1.0	2406	tags=27%, list=14%, signal=32%
WP_REGULATION_OF_APOPTOSIS_BY_PARATHYROID_HORMONERELATED_PROTEIN	22	0.5417138	1.3923385	0.08173691	0.09781415	1.0	4128	tags=45%, list=24%, signal=59%
WP_BREAST_CANCER_PATHWAY	152	0.41830856	1.3892232	0.010224949	0.099887915	1.0	4303	tags=35%, list=25%, signal=46%
WP_GPCRS_CLASS_C_METABOTROPIC_GLUTAMATE_PHEROMONE	15	0.5804719	1.381394	0.09224599	0.10572404	1.0	2110	tags=33%, list=12%, signal=38%
WP_TP53_NETWORK	19	0.5495776	1.378823	0.08299866	0.10763967	1.0	3760	tags=37%, list=21%, signal=47%
WP_RAS_SIGNALING	179	0.41229716	1.3749142	0.011282051	0.1105097	1.0	2602	tags=25%, list=15%, signal=29%
WP_PANCREATIC_ADENOCARCINOMA_PATHWAY	88	0.42988196	1.3729928	0.030075189	0.11188289	1.0	2394	tags=22%, list=14%, signal=25%
WP_PI3KAKTMTOR_SIGNALING_PATHWAY_AND_THERAPEUTIC_OPPORTUNITIES	30	0.5061351	1.3712872	0.07526882	0.112807155	1.0	2071	tags=17%, list=12%, signal=19%
WP_GLUTATHIONE_METABOLISM	19	0.5333622	1.3687907	0.09759358	0.11451126	1.0	2769	tags=37%, list=16%, signal=44%
WP_CLEAR_CELL_RENAL_CELL_CARCINOMA_PATHWAYS	85	0.43191674	1.3636805	0.036324788	0.11851791	1.0	4328	tags=38%, list=25%, signal=50%
WP_ECTODERM_DIFFERENTIATION	138	0.41810057	1.3626535	0.03076923	0.118990034	1.0	1931	tags=20%, list=11%, signal=22%
WP_PROGERIAASSOCIATED_LIPODYSTROPHY	22	0.52969736	1.3607367	0.101673104	0.120124854	1.0	2538	tags=23%, list=14%, signal=27%
WP_MAMMARY_GLAND_DEVELOPMENT_PATHWAY_PREGNANCY_AND_LACTATION_STAGE_3_OF_4	32	0.49370873	1.3607129	0.077015646	0.11967462	1.0	1927	tags=28%, list=11%, signal=32%
WP_IL1_SIGNALING_PATHWAY	55	0.46212158	1.3601807	0.061936937	0.119633414	1.0	2558	tags=20%, list=15%, signal=23%
WP_VEGFAVEGFR2_SIGNALING_PATHWAY	425	0.39566162	1.3589771	0.0	0.12020539	1.0	3710	tags=28%, list=21%, signal=34%
WP_PROSTAGLANDIN_AND_LEUKOTRIENE_METABOLISM_IN_SENESCENCE	31	0.4887177	1.3563359	0.09987516	0.122243844	1.0	3269	tags=39%, list=19%, signal=48%
WP_OVARIAN_INFERTILITY	32	0.48936895	1.3538343	0.0864799	0.12409789	1.0	2519	tags=31%, list=14%, signal=36%
WP_NOVEL_INTRACELLULAR_COMPONENTS_OF_RIGILIKE_RECEPTOR_RLR_PATHWAY	58	0.44387183	1.350364	0.05995475	0.12689573	1.0	2150	tags=21%, list=12%, signal=24%
WP_DNA_DAMAGE_RESPONSE_ONLY_ATM_DEPENDENT	110	0.41916218	1.349876	0.027455121	0.12682149	1.0	4089	tags=30%, list=23%, signal=39%
WP_ONCOSTATIN_M_SIGNALING_PATHWAY	65	0.44363508	1.3435299	0.06263982	0.13219634	1.0	3567	tags=29%, list=20%, signal=37%
WP_EPO_RECEPTOR_SIGNALING	26	0.5076199	1.3395406	0.102864586	0.13565038	1.0	3296	tags=31%, list=19%, signal=38%
WP_SREBF_AND_MIR33_IN_CHOLESTEROL_AND_LIPID_HOMEOSTASIS	16	0.5572698	1.3392252	0.12010796	0.13540813	1.0	1762	tags=25%, list=10%, signal=28%
WP_TGFBETA_SIGNALING_PATHWAY	132	0.40924007	1.3373607	0.031217482	0.13684013	1.0	3134	tags=23%, list=18%, signal=28%
WP_AIRWAY_SMOOTH_MUSCLE_CELL_CONTRACTION	17	0.54966855	1.3346384	0.12796834	0.13898654	1.0	3021	tags=35%, list=17%, signal=43%
WP_ENERGY_METABOLISM	47	0.4517001	1.328458	0.094533026	0.14508455	1.0	3173	tags=23%, list=18%, signal=29%
WP_7OXOC_AND_7BETAHC_PATHWAYS	26	0.49789155	1.3272249	0.12515803	0.14582162	1.0	4921	tags=62%, list=28%, signal=85%
WP_MICRORNAS_IN_CARDIOMYOCYTE_HYPERTROPHY	83	0.4233813	1.3248404	0.068627454	0.14769904	1.0	2729	tags=22%, list=16%, signal=26%
WP_MIRNA_REGULATION_OF_P53_PATHWAY_IN_PROSTATE_CANCER	22	0.5132685	1.3200538	0.116161615	0.15226477	1.0	5498	tags=45%, list=31%, signal=66%
WP_PROTEOGLYCAN_BIOSYNTHESIS	18	0.5409726	1.3197664	0.12010444	0.15197851	1.0	5149	tags=50%, list=29%, signal=71%
WP_LNCRNA_IN_CANONICAL_WNT_SIGNALING_AND_COLORECTAL_CANCER	91	0.41278896	1.3189797	0.055075593	0.15217759	1.0	4144	tags=35%, list=24%, signal=46%
WP_EXERCISEINDUCED_CIRCADIAN_REGULATION	47	0.45558065	1.3173933	0.085946575	0.1532215	1.0	3189	tags=34%, list=18%, signal=42%
WP_BMP_SIGNALING_IN_EYELID_DEVELOPMENT	20	0.5201473	1.3160939	0.1328125	0.15401375	1.0	1459	tags=25%, list=8%, signal=27%
WP_WNT_SIGNALING	112	0.40606326	1.3142829	0.057411272	0.15533924	1.0	4760	tags=38%, list=27%, signal=51%
WP_GALANIN_RECEPTOR_PATHWAY	21	0.5168513	1.3138863	0.12041885	0.15516154	1.0	1271	tags=29%, list=7%, signal=31%
WP_THYROID_HORMONES_PRODUCTION_AND_PERIPHERAL_DOWNSTREAM_SIGNALING_EFFECTS	95	0.40495056	1.3116022	0.05573419	0.15713528	1.0	4163	tags=34%, list=24%, signal=44%
WP_OXYSTEROLS_DERIVED_FROM_CHOLESTEROL	45	0.4512005	1.3038176	0.10763889	0.1652303	1.0	4200	tags=49%, list=24%, signal=64%
WP_CANONICAL_AND_NONCANONICAL_NOTCH_SIGNALING	27	0.49039882	1.303137	0.13265306	0.1653719	1.0	1376	tags=26%, list=8%, signal=28%
WP_SPHINGOLIPID_METABOLISM_OVERVIEW	24	0.4926778	1.2929645	0.13402061	0.17674667	1.0	2134	tags=21%, list=12%, signal=24%
WP_THERMOGENESIS	107	0.4023235	1.2919993	0.06448203	0.17722057	1.0	3129	tags=21%, list=18%, signal=26%
WP_NEURAL_CREST_CELL_MIGRATION_IN_CANCER	42	0.4503832	1.291745	0.112171836	0.17685963	1.0	2092	tags=24%, list=12%, signal=27%
WP_NRF2_PATHWAY	134	0.3913033	1.2866597	0.060479667	0.18200082	1.0	3723	tags=32%, list=21%, signal=40%
WP_GDNFRET_SIGNALING_AXIS	23	0.4923783	1.2845333	0.16517286	0.1839481	1.0	3928	tags=43%, list=22%, signal=56%
WP_NEURAL_CREST_DIFFERENTIATION	101	0.3984401	1.2810546	0.08033827	0.1872584	1.0	2331	tags=25%, list=13%, signal=28%
WP_INSULIN_SIGNALING	159	0.38025185	1.2768329	0.059063137	0.19186907	1.0	3379	tags=23%, list=19%, signal=28%
WP_FGF23_SIGNALING_IN_HYPOPHOSPHATEMIC_RICKETS_AND_RELATED_DISORDERS	22	0.48913404	1.2762381	0.15824468	0.1919071	1.0	2837	tags=36%, list=16%, signal=43%
WP_CARDIAC_HYPERTROPHIC_RESPONSE	54	0.42789462	1.2758685	0.122886136	0.19173163	1.0	2778	tags=20%, list=16%, signal=24%
WP_PROLACTIN_SIGNALING_PATHWAY	76	0.41152576	1.2725661	0.09402655	0.19518666	1.0	3911	tags=29%, list=22%, signal=37%
WP_EBSTEINBARR_VIRUS_LMP1_SIGNALING	22	0.49840882	1.2721057	0.15394567	0.19511995	1.0	2599	tags=27%, list=15%, signal=32%
WP_ANGIOPOIETINLIKE_PROTEIN_8_REGULATORY_PATHWAY	132	0.38708007	1.2711662	0.069327734	0.195552	1.0	4129	tags=28%, list=24%, signal=36%
WP_CALCIUM_REGULATION_IN_CARDIAC_CELLS	149	0.38302302	1.2700729	0.07113402	0.19611771	1.0	3638	tags=32%, list=21%, signal=39%
WP_ENVELOPE_PROTEINS_AND_THEIR_POTENTIAL_ROLES_IN_EDMD_PHYSIOPATHOLOGY	45	0.4334102	1.2688935	0.13882352	0.19685651	1.0	1910	tags=18%, list=11%, signal=20%
WP_LEPTIN_SIGNALING_PATHWAY	76	0.4044512	1.2670147	0.117263846	0.19850297	1.0	4355	tags=32%, list=25%, signal=42%
WP_MALE_INFERTILITY	132	0.3812794	1.2641919	0.07723996	0.20134144	1.0	4563	tags=31%, list=26%, signal=42%
WP_PATHWAYS_OF_NUCLEIC_ACID_METABOLISM_AND_INNATE_IMMUNE_SENSING	16	0.51923215	1.2636625	0.18119891	0.20137878	1.0	2150	tags=31%, list=12%, signal=36%
WP_NEPHROGENESIS	18	0.5187037	1.2634873	0.17906336	0.20085976	1.0	5375	tags=61%, list=31%, signal=88%
WP_SELENIUM_MICRONUTRIENT_NETWORK	82	0.40030152	1.2595351	0.11521739	0.20528987	1.0	3791	tags=35%, list=22%, signal=45%
WP_INTERFERON_TYPE_I_SIGNALING_PATHWAYS	54	0.4158391	1.2581351	0.13937283	0.20654456	1.0	2648	tags=22%, list=15%, signal=26%
WP_CYSTEINE_AND_METHIONINE_CATABOLISM	15	0.53279567	1.2569506	0.16897507	0.20732099	1.0	3791	tags=47%, list=22%, signal=59%
WP_TCA_CYCLE_AND_DEFICIENCY_OF_PYRUVATE_DEHYDROGENASE_COMPLEX_PDHC	16	0.52936995	1.2512813	0.18569463	0.21389256	1.0	6497	tags=69%, list=37%, signal=109%
WP_NONSMALL_CELL_LUNG_CANCER	72	0.39954215	1.2483555	0.1254162	0.21725257	1.0	2406	tags=19%, list=14%, signal=22%
WP_IL6_SIGNALING_PATHWAY	43	0.43062407	1.246241	0.14671361	0.21956542	1.0	3567	tags=33%, list=20%, signal=41%
WP_HYPERTROPHY_MODEL	20	0.4904816	1.245697	0.18097754	0.21950957	1.0	4151	tags=40%, list=24%, signal=52%
WP_MECHANOREGULATION_AND_PATHOLOGY_OF_YAPTAZ_VIA_HIPPO_AND_NONHIPPO_MECHANISMS	45	0.42282236	1.2356378	0.17445838	0.23233025	1.0	4369	tags=36%, list=25%, signal=47%
WP_SYNAPTIC_SIGNALING_PATHWAYS_ASSOCIATED_WITH_AUTISM_SPECTRUM_DISORDER	50	0.42045507	1.233364	0.16455697	0.23480494	1.0	2478	tags=20%, list=14%, signal=23%
WP_MAPK_SIGNALING_PATHWAY	243	0.36704084	1.2325656	0.055220883	0.2352249	1.0	5035	tags=37%, list=29%, signal=51%
WP_NANOPARTICLEMEDIATED_ACTIVATION_OF_RECEPTOR_SIGNALING	28	0.456671	1.2317059	0.205	0.23561658	1.0	3104	tags=29%, list=18%, signal=35%
WP_MELATONIN_METABOLISM_AND_EFFECTS	36	0.43730804	1.2306175	0.1724138	0.23631337	1.0	3261	tags=39%, list=19%, signal=48%
WP_FLUOROPYRIMIDINE_ACTIVITY	32	0.45043314	1.2280983	0.1689612	0.23910742	1.0	4050	tags=38%, list=23%, signal=49%
WP_NEURAL_CREST_CELL_MIGRATION_DURING_DEVELOPMENT	39	0.43895572	1.2276635	0.16190477	0.2388778	1.0	2092	tags=23%, list=12%, signal=26%
WP_AMYOTROPHIC_LATERAL_SCLEROSIS_ALS	38	0.43124264	1.2253475	0.1800948	0.24140532	1.0	1556	tags=16%, list=9%, signal=17%
WP_SPHINGOLIPID_METABOLISM_INTEGRATED_PATHWAY	27	0.4549907	1.2223392	0.20278834	0.2449188	1.0	2650	tags=22%, list=15%, signal=26%
WP_EGFEGFR_SIGNALING_PATHWAY	161	0.3692074	1.2218019	0.090441935	0.24491936	1.0	2932	tags=20%, list=17%, signal=24%
WP_EICOSANOID_SYNTHESIS	22	0.4791644	1.2196133	0.19270833	0.24731314	1.0	1467	tags=27%, list=8%, signal=30%
WP_HEPATITIS_C_AND_HEPATOCELLULAR_CARCINOMA	48	0.4148688	1.2147058	0.19612315	0.25362778	1.0	1916	tags=19%, list=11%, signal=21%
WP_CHROMOSOMAL_AND_MICROSATELLITE_INSTABILITY_IN_COLORECTAL_CANCER	72	0.3910076	1.214386	0.15393013	0.253247	1.0	2394	tags=19%, list=14%, signal=22%
WP_G_PROTEIN_SIGNALING_PATHWAYS	92	0.37646005	1.199421	0.14968152	0.27524707	1.0	3592	tags=28%, list=20%, signal=35%
WP_NOTCH_SIGNALING	45	0.4110704	1.1991667	0.20979021	0.27470863	1.0	1574	tags=16%, list=9%, signal=17%
WP_INTERLEUKIN1_IL1_STRUCTURAL_PATHWAY	49	0.40898588	1.1988624	0.18569781	0.27430576	1.0	4301	tags=31%, list=25%, signal=40%
WP_UNFOLDED_PROTEIN_RESPONSE	23	0.46002623	1.1986206	0.23228346	0.27379662	1.0	3182	tags=30%, list=18%, signal=37%
WP_STEROL_REGULATORY_ELEMENTBINDING_PROTEINS_SREBP_SIGNALING	69	0.3894383	1.1983091	0.17672887	0.27339017	1.0	2426	tags=16%, list=14%, signal=18%
WP_HEART_DEVELOPMENT	44	0.41397613	1.1977122	0.20697674	0.27342775	1.0	5019	tags=50%, list=29%, signal=70%
WP_REGUCALCIN_IN_PROXIMAL_TUBULE_EPITHELIAL_KIDNEY_CELLS	32	0.4357238	1.1971179	0.21859904	0.2735459	1.0	4531	tags=28%, list=26%, signal=38%
WP_CAMKK2_PATHWAY	34	0.43296832	1.1955448	0.24087591	0.2749716	1.0	2546	tags=24%, list=15%, signal=27%
WP_VITAMIN_DSENSITIVE_CALCIUM_SIGNALING_IN_DEPRESSION	37	0.41404045	1.1849288	0.2345079	0.29041153	1.0	3643	tags=43%, list=21%, signal=54%
WP_NONALCOHOLIC_FATTY_LIVER_DISEASE	150	0.35790777	1.1837474	0.14018692	0.29138568	1.0	2406	tags=19%, list=14%, signal=21%
WP_GASTRIN_SIGNALING_PATHWAY	113	0.3656859	1.1807556	0.19242902	0.29525387	1.0	2837	tags=21%, list=16%, signal=25%
WP_PDGF_PATHWAY	39	0.41294205	1.1792207	0.25118482	0.2968018	1.0	1916	tags=15%, list=11%, signal=17%
WP_RENINANGIOTENSINALDOSTERONE_SYSTEM_RAAS	43	0.40364084	1.1784872	0.22523585	0.29695836	1.0	3618	tags=33%, list=21%, signal=41%
WP_MYOMETRIAL_RELAXATION_AND_CONTRACTION_PATHWAYS	155	0.35341167	1.1763636	0.15266393	0.2993143	1.0	3497	tags=32%, list=20%, signal=39%
WP_QUERCETIN_AND_NFKB_AP1_INDUCED_APOPTOSIS	16	0.4767495	1.1759635	0.28630707	0.2989571	1.0	4200	tags=38%, list=24%, signal=49%
WP_METABOLISM_OF_SPINGOLIPIDS_IN_ER_AND_GOLGI_APPARATUS	20	0.46636316	1.1736432	0.2549801	0.30169764	1.0	6941	tags=75%, list=40%, signal=124%
WP_HEDGEHOG_SIGNALING_PATHWAY_WP4249	41	0.41187233	1.1689756	0.23848878	0.30812705	1.0	4950	tags=34%, list=28%, signal=47%
WP_HIPPOYAP_SIGNALING_PATHWAY	22	0.44781205	1.1664175	0.26718548	0.3113187	1.0	4369	tags=36%, list=25%, signal=48%
WP_BLADDER_CANCER	39	0.40355664	1.1607416	0.2593486	0.31939346	1.0	3877	tags=28%, list=22%, signal=36%
WP_AMINO_ACID_METABOLISM	90	0.36509952	1.1561644	0.20892274	0.32608667	1.0	3953	tags=32%, list=23%, signal=41%
WP_PDGFRBETA_PATHWAY	29	0.42574245	1.1466295	0.28817734	0.34112266	1.0	3567	tags=24%, list=20%, signal=30%
WP_NAD_BIOSYNTHETIC_PATHWAYS	22	0.44542447	1.1434898	0.2887417	0.34552696	1.0	5011	tags=41%, list=29%, signal=57%
WP_NRF2ARE_REGULATION	22	0.44410184	1.1391163	0.3057325	0.35217044	1.0	2769	tags=23%, list=16%, signal=27%
WP_ONECARBON_METABOLISM_AND_RELATED_PATHWAYS	50	0.38492137	1.1341268	0.2774632	0.35966772	1.0	5454	tags=44%, list=31%, signal=64%
WP_MIRNA_REGULATION_OF_PROSTATE_CANCER_SIGNALING_PATHWAYS	32	0.40952402	1.131748	0.29656863	0.3625884	1.0	3182	tags=22%, list=18%, signal=27%
WP_BDNFTRKB_SIGNALING	33	0.40855372	1.1288261	0.29674307	0.36676392	1.0	3947	tags=21%, list=23%, signal=27%
WP_LEPTININSULIN_SIGNALING_OVERLAP	17	0.4618938	1.127229	0.31942633	0.368515	1.0	3704	tags=29%, list=21%, signal=37%
WP_HEPATOCYTE_GROWTH_FACTOR_RECEPTOR_SIGNALING	34	0.4023768	1.115039	0.3264563	0.38911933	1.0	2313	tags=18%, list=13%, signal=20%
WP_S1P_RECEPTOR_SIGNAL_TRANSDUCTION	25	0.41946077	1.1139187	0.3173971	0.3900034	1.0	5039	tags=44%, list=29%, signal=62%
WP_SUDDEN_INFANT_DEATH_SYNDROME_SIDS_SUSCEPTIBILITY_PATHWAYS	154	0.33414423	1.1095828	0.2685185	0.39675817	1.0	4079	tags=30%, list=23%, signal=39%
WP_ENDOMETRIAL_CANCER	63	0.3613931	1.1036403	0.31955308	0.40618563	1.0	3427	tags=24%, list=20%, signal=29%
WP_CHOLESTEROL_METABOLISM_WITH_BLOCH_AND_KANDUTSCHRUSSELL_PATHWAYS	46	0.37901938	1.1027442	0.3298969	0.40667737	1.0	2981	tags=24%, list=17%, signal=29%
WP_NOCGMPPKG_MEDIATED_NEUROPROTECTION	48	0.36653394	1.0973294	0.3356009	0.41561183	1.0	3285	tags=27%, list=19%, signal=33%
WP_INTERLEUKIN11_SIGNALING_PATHWAY	44	0.37753898	1.0895221	0.34813085	0.42861813	1.0	3947	tags=32%, list=23%, signal=41%
WP_CLASSICAL_PATHWAY_OF_STEROIDOGENESIS_WITH_GLUCOCORTICOID_AND_MINERALOCORTICOID_METABOLISM	16	0.4536784	1.0890231	0.3669355	0.42827195	1.0	3904	tags=31%, list=22%, signal=40%
WP_ALZHEIMERS_DISEASE	255	0.3185194	1.0832782	0.2917505	0.4376982	1.0	3058	tags=19%, list=17%, signal=23%
WP_WNT_SIGNALING_PATHWAY	51	0.3634441	1.0797194	0.3540724	0.44283658	1.0	2353	tags=16%, list=13%, signal=18%
WP_ERK_PATHWAY_IN_HUNTINGTONS_DISEASE	15	0.45087042	1.0766594	0.37107778	0.4472596	1.0	1459	tags=13%, list=8%, signal=15%
WP_TYPE_2_PAPILLARY_RENAL_CELL_CARCINOMA	33	0.38824728	1.0763234	0.37667072	0.44654498	1.0	1910	tags=18%, list=11%, signal=20%
WP_MELANOMA	67	0.35201317	1.072572	0.3717514	0.45227838	1.0	2939	tags=19%, list=17%, signal=23%
WP_ALZHEIMERS_DISEASE_AND_MIRNA_EFFECTS	259	0.3170176	1.0718025	0.30870447	0.4523869	1.0	3058	tags=19%, list=17%, signal=23%
WP_INTEGRATED_CANCER_PATHWAY	44	0.3693562	1.0630445	0.3900463	0.46766567	1.0	4504	tags=30%, list=26%, signal=40%
WP_NOTCH_SIGNALING_PATHWAY	60	0.35086638	1.059548	0.38047138	0.47311485	1.0	4283	tags=30%, list=24%, signal=40%
WP_NAD_METABOLISM	16	0.43256366	1.0527595	0.4249668	0.48466307	1.0	1105	tags=13%, list=6%, signal=13%
WP_GPR143_IN_MELANOCYTES_AND_RETINAL_PIGMENT_EPITHELIUM_CELLS	29	0.38633686	1.0504773	0.40075377	0.4876299	1.0	3497	tags=31%, list=20%, signal=39%
WP_WNTBETACATENIN_SIGNALING_PATHWAY_IN_LEUKEMIA	26	0.3802496	1.0205942	0.45125	0.5427829	1.0	5300	tags=38%, list=30%, signal=55%
WP_PYRIMIDINE_METABOLISM_AND_RELATED_DISEASES	17	0.41265684	1.0068058	0.4717477	0.5683697	1.0	4810	tags=47%, list=27%, signal=65%
WP_HOSTPATHOGEN_INTERACTION_OF_HUMAN_CORONAVIRUSES_APOPTOSIS	21	0.38995728	1.0022573	0.46013072	0.5753945	1.0	3182	tags=24%, list=18%, signal=29%
WP_HEMATOPOIETIC_STEM_CELL_GENE_REGULATION_BY_GABP_ALPHABETA_COMPLEX	20	0.3970218	0.9957941	0.48677248	0.5865309	1.0	4335	tags=35%, list=25%, signal=46%
WP_GLYCOLYSIS_AND_GLUCONEOGENESIS	45	0.34290355	0.99339193	0.4959631	0.5895388	1.0	3858	tags=36%, list=22%, signal=45%
WP_COPPER_HOMEOSTASIS	46	0.34270296	0.9923674	0.5058824	0.5898474	1.0	3427	tags=24%, list=20%, signal=30%
WP_ONECARBON_METABOLISM	27	0.37113476	0.99180275	0.49295774	0.58926594	1.0	6340	tags=48%, list=36%, signal=75%
WP_IL9_SIGNALING_PATHWAY	17	0.40592206	0.98994297	0.502611	0.59114754	1.0	3567	tags=29%, list=20%, signal=37%
WP_GLYCOGEN_SYNTHESIS_AND_DEGRADATION	39	0.3484159	0.98936445	0.4915254	0.59057844	1.0	3490	tags=28%, list=20%, signal=35%
WP_MITOCHONDRIAL_GENE_EXPRESSION	19	0.39020517	0.9891774	0.5	0.58935654	1.0	5962	tags=47%, list=34%, signal=72%
WP_PATHOGENIC_ESCHERICHIA_COLI_INFECTION	51	0.33315006	0.9868282	0.49150622	0.5922237	1.0	2728	tags=20%, list=16%, signal=23%
WP_ERBB_SIGNALING_PATHWAY	90	0.30196348	0.9710254	0.5493562	0.62066406	1.0	3014	tags=14%, list=17%, signal=17%
WP_CELL_MIGRATION_AND_INVASION_THROUGH_P75NTR	30	0.34953707	0.9707273	0.5491184	0.6195653	1.0	4396	tags=33%, list=25%, signal=44%
WP_BRAINDERIVED_NEUROTROPHIC_FACTOR_BDNF_SIGNALING_PATHWAY	144	0.29114234	0.96613467	0.5731959	0.6263759	1.0	5014	tags=31%, list=29%, signal=43%
WP_G13_SIGNALING_PATHWAY	39	0.33427748	0.96166664	0.53613055	0.6330662	1.0	2658	tags=21%, list=15%, signal=24%
WP_MIRNAS_INVOLVED_IN_DNA_DAMAGE_RESPONSE	15	0.4076298	0.9582884	0.52667576	0.63763225	1.0	3760	tags=27%, list=21%, signal=34%
WP_CORTICOTROPINRELEASING_HORMONE_SIGNALING_PATHWAY	91	0.2984101	0.9514375	0.5895522	0.64871454	1.0	3751	tags=25%, list=21%, signal=32%
WP_3Q29_COPY_NUMBER_VARIATION_SYNDROME	63	0.30741414	0.94790703	0.5609195	0.6536883	1.0	2583	tags=17%, list=15%, signal=20%
WP_GASTRIC_CANCER_NETWORK_2	31	0.343645	0.9439387	0.5612745	0.6594248	1.0	1544	tags=13%, list=9%, signal=14%
WP_IL17_SIGNALING_PATHWAY	31	0.34581393	0.93949586	0.56319016	0.66589135	1.0	4258	tags=35%, list=24%, signal=47%
WP_FGFR3_SIGNALING_IN_CHONDROCYTE_PROLIFERATION_AND_TERMINAL_DIFFERENTIATION	27	0.350362	0.9389378	0.5726708	0.66516685	1.0	3369	tags=33%, list=19%, signal=41%
WP_MIRNA_REGULATION_OF_DNA_DAMAGE_RESPONSE	70	0.30132464	0.9347093	0.60284466	0.6711077	1.0	2376	tags=13%, list=14%, signal=15%
WP_ESTROGEN_SIGNALING_PATHWAY	23	0.35681555	0.9344562	0.56403625	0.66976386	1.0	1916	tags=13%, list=11%, signal=15%
WP_DEREGULATION_OF_RAB_AND_RAB_EFFECTOR_GENES_IN_BLADDER_CANCER	16	0.37950388	0.9334912	0.568306	0.66981304	1.0	2076	tags=25%, list=12%, signal=28%
WP_MECP2_AND_ASSOCIATED_RETT_SYNDROME	71	0.30091223	0.9316081	0.6017699	0.67146283	1.0	5405	tags=38%, list=31%, signal=55%
WP_SPLICING_FACTOR_NOVA_REGULATED_SYNAPTIC_PROTEINS	42	0.3239474	0.92279005	0.6011765	0.6856354	1.0	3428	tags=19%, list=20%, signal=24%
WP_DNA_DAMAGE_RESPONSE	66	0.29622453	0.91307116	0.6358512	0.70118374	1.0	3172	tags=15%, list=18%, signal=18%
WP_P38_MAPK_SIGNALING_PATHWAY	34	0.3257023	0.88872254	0.66785717	0.7418129	1.0	4984	tags=32%, list=28%, signal=45%
WP_MET_IN_TYPE_1_PAPILLARY_RENAL_CELL_CARCINOMA	58	0.2943423	0.88839227	0.67741936	0.74037313	1.0	849	tags=9%, list=5%, signal=9%
WP_CELL_DIFFERENTIATION_EXPANDED_INDEX	19	0.3485912	0.87511617	0.64642376	0.7612289	1.0	3120	tags=37%, list=18%, signal=45%
WP_KALLMANN_SYNDROME	24	0.3302837	0.87073773	0.6722798	0.76644075	1.0	2829	tags=21%, list=16%, signal=25%
WP_METHIONINE_DE_NOVO_AND_SALVAGE_PATHWAY	22	0.32817253	0.8525532	0.6831169	0.79408073	1.0	5454	tags=36%, list=31%, signal=53%
WP_PURINE_METABOLISM_AND_RELATED_DISORDERS	22	0.33177772	0.8506138	0.68650794	0.79511493	1.0	4017	tags=32%, list=23%, signal=41%
WP_SPHINGOLIPID_METABOLISM_IN_SENESCENCE	28	0.30847818	0.844394	0.71606475	0.8026708	1.0	1462	tags=11%, list=8%, signal=12%
WP_HEREDITARY_LEIOMYOMATOSIS_AND_RENAL_CELL_CARCINOMA_PATHWAY	20	0.33155844	0.8428004	0.6701987	0.80312324	1.0	3751	tags=25%, list=21%, signal=32%
WP_PKCGAMMA_CALCIUM_SIGNALING_PATHWAY_IN_ATAXIA	22	0.3231958	0.8376924	0.6969292	0.8088516	1.0	651	tags=9%, list=4%, signal=9%
WP_UREA_CYCLE_AND_ASSOCIATED_PATHWAYS	24	0.31801587	0.83281416	0.718509	0.8143639	1.0	6347	tags=58%, list=36%, signal=91%
WP_CIRCADIAN_RHYTHM_GENES	199	0.24207637	0.8174822	0.88080806	0.8351748	1.0	2577	tags=16%, list=15%, signal=18%
WP_22Q112_COPY_NUMBER_VARIATION_SYNDROME	114	0.24973945	0.81352586	0.82820785	0.8388492	1.0	5304	tags=32%, list=30%, signal=45%
WP_16P112_PROXIMAL_DELETION_SYNDROME	73	0.25790933	0.8030187	0.79910713	0.8518304	1.0	1916	tags=12%, list=11%, signal=14%
WP_PHOTODYNAMIC_THERAPYINDUCED_UNFOLDED_PROTEIN_RESPONSE	27	0.29295042	0.79054135	0.7766498	0.86711806	1.0	3094	tags=26%, list=18%, signal=31%
WP_ANDROGEN_RECEPTOR_SIGNALING_PATHWAY	88	0.24857257	0.7865093	0.8470716	0.8704479	1.0	2837	tags=14%, list=16%, signal=16%
WP_SEROTONIN_RECEPTOR_2_AND_ELKSRFGATA4_SIGNALING	20	0.2992571	0.7679345	0.77360934	0.892823	1.0	3028	tags=15%, list=17%, signal=18%
WP_BIOMARKERS_FOR_PYRIMIDINE_METABOLISM_DISORDERS	15	0.32277435	0.7539844	0.8082759	0.90821517	1.0	4050	tags=33%, list=23%, signal=43%
WP_DISRUPTION_OF_POSTSYNAPTIC_SIGNALING_BY_CNV	32	0.26629776	0.74995846	0.81750923	0.9108366	1.0	2478	tags=16%, list=14%, signal=18%
WP_SEROTONIN_HTR1_GROUP_AND_FOS_PATHWAY	32	0.26328906	0.7365302	0.84204274	0.9245393	1.0	6016	tags=38%, list=34%, signal=57%
WP_TARGET_OF_RAPAMYCIN_TOR_SIGNALING	36	0.25746626	0.7313141	0.8633093	0.9283494	1.0	2336	tags=11%, list=13%, signal=13%
WP_NAD_METABOLISM_IN_ONCOGENEINDUCED_SENESCENCE_AND_MITOCHONDRIAL_DYSFUNCTIONASSOCIATED_SENESCENCE	24	0.27388337	0.72470045	0.844806	0.933216	1.0	1271	tags=8%, list=7%, signal=9%
WP_CANNABINOID_RECEPTOR_SIGNALING	27	0.27332547	0.72140086	0.8533163	0.93446666	1.0	4099	tags=30%, list=23%, signal=39%
WP_PATHWAYS_AFFECTED_IN_ADENOID_CYSTIC_CARCINOMA	64	0.23391765	0.7202186	0.9183223	0.9334505	1.0	5115	tags=28%, list=29%, signal=40%
WP_SPHINGOLIPID_PATHWAY	29	0.25942922	0.7027617	0.8851852	0.94895023	1.0	6362	tags=41%, list=36%, signal=65%
WP_RETT_SYNDROME_CAUSING_GENES	48	0.23411897	0.688823	0.91415316	0.9601712	1.0	1854	tags=10%, list=11%, signal=12%
WP_SLEEP_REGULATION	38	0.24258247	0.6871837	0.90643984	0.95934427	1.0	4913	tags=42%, list=28%, signal=58%
WP_TUMOR_SUPPRESSOR_ACTIVITY_OF_SMARCB1	30	0.24999095	0.6769611	0.91515154	0.9657547	1.0	668	tags=7%, list=4%, signal=7%
WP_PRADERWILLI_AND_ANGELMAN_SYNDROME	60	0.2222229	0.6742484	0.9433962	0.96572906	1.0	927	tags=7%, list=5%, signal=7%
WP_FOLLICLE_STIMULATING_HORMONE_FSH_SIGNALING_PATHWAY	26	0.24703278	0.66121805	0.9162437	0.97368354	1.0	1756	tags=8%, list=10%, signal=9%
WP_THYROID_STIMULATING_HORMONE_TSH_SIGNALING_PATHWAY	65	0.21156296	0.6553124	0.95179373	0.97577906	1.0	4292	tags=22%, list=24%, signal=28%
WP_INTRACELLULAR_TRAFFICKING_PROTEINS_INVOLVED_IN_CMT_NEUROPATHY	27	0.24022655	0.64451164	0.9198999	0.98095953	1.0	4634	tags=33%, list=26%, signal=45%
WP_7Q1123_COPY_NUMBER_VARIATION_SYNDROME	103	0.19884008	0.6414848	0.9746568	0.9806584	1.0	2396	tags=12%, list=14%, signal=13%
WP_UREA_CYCLE_AND_METABOLISM_OF_AMINO_GROUPS	21	0.2529166	0.64020205	0.93202615	0.9791645	1.0	4221	tags=38%, list=24%, signal=50%
WP_ETHANOL_EFFECTS_ON_HISTONE_MODIFICATIONS	28	0.2346632	0.63689965	0.9368812	0.97878003	1.0	4224	tags=25%, list=24%, signal=33%
WP_TRANSSULFURATION_AND_ONECARBON_METABOLISM	29	0.23033288	0.6235388	0.9377335	0.9844813	1.0	3791	tags=21%, list=22%, signal=26%
WP_MAPK_CASCADE	33	0.21216916	0.59672457	0.9610063	0.99538314	1.0	4006	tags=18%, list=23%, signal=24%
WP_ENDOPLASMIC_RETICULUM_STRESS_RESPONSE_IN_CORONAVIRUS_INFECTION	47	0.19922473	0.58412313	0.9735936	0.99780506	1.0	6060	tags=40%, list=35%, signal=62%
WP_AUTOPHAGY	30	0.21618867	0.58281034	0.9671717	0.995875	1.0	2336	tags=10%, list=13%, signal=12%
WP_HEDGEHOG_SIGNALING_PATHWAY_WP47	16	0.24174958	0.57947963	0.9394366	0.99460655	1.0	668	tags=6%, list=4%, signal=6%
WP_PHOTODYNAMIC_THERAPYINDUCED_HIF1_SURVIVAL_SIGNALING	37	0.20169899	0.57842976	0.9792935	0.9926202	1.0	5091	tags=32%, list=29%, signal=46%
WP_TCA_CYCLE_AKA_KREBS_OR_CITRIC_ACID_CYCLE	18	0.23358524	0.56722885	0.9624161	0.9938204	1.0	6497	tags=44%, list=37%, signal=71%
WP_MBDNF_AND_PROBDNF_REGULATION_OF_GABA_NEUROTRANSMISSION	38	0.1951369	0.55450225	0.9835681	0.9950891	1.0	4470	tags=24%, list=26%, signal=32%
WP_NEURODEGENERATION_WITH_BRAIN_IRON_ACCUMULATION_NBIA_SUBTYPES_PATHWAY	44	0.18958156	0.5528832	0.98588234	0.99316216	1.0	1504	tags=7%, list=9%, signal=7%
WP_HOSTPATHOGEN_INTERACTION_OF_HUMAN_CORONAVIRUSES_MAPK_SIGNALING	36	0.19005361	0.5331085	0.98443115	0.9949826	1.0	4984	tags=28%, list=28%, signal=39%
WP_MICROTUBULE_CYTOSKELETON_REGULATION	46	0.13435404	0.39740816	1.0	1.0	1.0	4430	tags=24%, list=25%, signal=32%
WP_MAP3K1_ROLE_IN_PROMOTING_AND_BLOCKING_GONADAL_DETERMINATION	17	0.15856689	0.38491994	1.0	0.99981993	1.0	7159	tags=53%, list=41%, signal=89%

## Sheet: TH-MYCN downregulated
NAME	SIZE	ES	NES	NOM p-val	FDR q-val	FWER p-val	RANK AT MAX	LEADING EDGE
WP_CYTOPLASMIC_RIBOSOMAL_PROTEINS	86	-0.7716053	-3.530157	0.0	0.0	0.0	2663	tags=85%, list=15%, signal=100%
WP_GENES_RELATED_TO_PRIMARY_CILIUM_DEVELOPMENT_BASED_ON_CRISPR	101	-0.61191094	-2.7410762	0.0	0.0	0.0	4082	tags=57%, list=23%, signal=74%
WP_CILIOPATHIES	181	-0.53366375	-2.6983874	0.0	0.0	0.0	3791	tags=47%, list=22%, signal=59%
WP_MRNA_PROCESSING	125	-0.5235885	-2.4638395	0.0	0.0	0.0	5695	tags=62%, list=32%, signal=91%
WP_INTRAFLAGELLAR_TRANSPORT_PROTEINS_BINDING_TO_DYNEIN	27	-0.6666234	-2.2979476	0.0	0.0	0.0	4104	tags=74%, list=23%, signal=97%
WP_NUCLEOTIDE_EXCISION_REPAIR	43	-0.50622743	-1.963747	0.0	0.0087116845	0.058	4080	tags=40%, list=23%, signal=51%
WP_NUCLEOTIDE_EXCISION_REPAIR_IN_XERODERMA_PIGMENTOSUM	62	-0.4735853	-1.9631798	0.0	0.007467158	0.058	4080	tags=34%, list=23%, signal=44%
WP_CHOLESTEROL_BIOSYNTHESIS_PATHWAY	15	-0.69370973	-1.9526565	0.003690037	0.007584259	0.068	3825	tags=73%, list=22%, signal=94%
WP_PROTEASOME_DEGRADATION	58	-0.46295527	-1.9115696	0.0	0.010536744	0.106	6243	tags=76%, list=36%, signal=117%
WP_OXIDATIVE_PHOSPHORYLATION	59	-0.46283725	-1.9070772	0.0	0.010143502	0.114	4512	tags=64%, list=26%, signal=86%
WP_BIOGENIC_AMINE_SYNTHESIS	15	-0.6634491	-1.8881698	0.007905139	0.010564345	0.127	2434	tags=47%, list=14%, signal=54%
WP_NICOTINE_EFFECT_ON_DOPAMINERGIC_NEURONS	21	-0.5968909	-1.857192	0.008547009	0.012745116	0.166	1352	tags=33%, list=8%, signal=36%
WP_REGULATION_OF_SISTER_CHROMATID_SEPARATION_AT_THE_METAPHASEANAPHASE_TRANSITION	15	-0.6426564	-1.8376867	0.00390625	0.013544877	0.19	5099	tags=73%, list=29%, signal=103%
WP_JOUBERT_SYNDROME	75	-0.42497942	-1.8323976	0.0	0.013245302	0.198	2214	tags=31%, list=13%, signal=35%
WP_MITOCHONDRIAL_COMPLEX_I_ASSEMBLY_MODEL_OXPHOS_SYSTEM	54	-0.44481727	-1.8269824	0.0	0.012950503	0.204	5341	tags=69%, list=30%, signal=98%
WP_EUKARYOTIC_TRANSCRIPTION_INITIATION	41	-0.4806561	-1.7842475	0.0	0.017456993	0.286	6299	tags=71%, list=36%, signal=110%
WP_TRANSLATION_FACTORS	50	-0.4557798	-1.7653261	0.0	0.01954986	0.332	4969	tags=54%, list=28%, signal=75%
WP_MITOCHONDRIAL_COMPLEX_IV_ASSEMBLY	34	-0.49721363	-1.7524484	0.0	0.020451853	0.36	5152	tags=65%, list=29%, signal=91%
WP_EFFECT_OF_PROGERIN_ON_GENES_INVOLVED_IN_HUTCHINSONGILFORD_PROGERIA_SYNDROME	27	-0.51458615	-1.752065	0.0	0.019412866	0.36	4823	tags=52%, list=28%, signal=71%
WP_ELECTRON_TRANSPORT_CHAIN_OXPHOS_SYSTEM_IN_MITOCHONDRIA	100	-0.39027646	-1.6899387	0.0	0.028956074	0.505	4841	tags=63%, list=28%, signal=87%
WP_NSP1_FROM_SARSCOV2_INHIBITS_TRANSLATION_INITIATION_IN_THE_HOST_CELL	16	-0.5605675	-1.6571364	0.011811024	0.03537184	0.589	6897	tags=88%, list=39%, signal=144%
WP_PARKINSONS_DISEASE_PATHWAY	39	-0.44404414	-1.6406246	0.012269938	0.03773683	0.632	2811	tags=36%, list=16%, signal=43%
WP_DNA_REPAIR_PATHWAYS_FULL_NETWORK	117	-0.35331106	-1.6294228	0.0	0.038380098	0.658	6363	tags=51%, list=36%, signal=80%
WP_INTERACTOME_OF_POLYCOMB_REPRESSIVE_COMPLEX_2_PRC2	16	-0.5374295	-1.5456105	0.05	0.063437544	0.822	6463	tags=69%, list=37%, signal=109%
WP_FBXL10_ENHANCEMENT_OF_MAPERK_SIGNALING_IN_DIFFUSE_LARGE_BCELL_LYMPHOMA	23	-0.46313986	-1.5320535	0.022727273	0.066752	0.849	3451	tags=43%, list=20%, signal=54%
WP_CILIARY_LANDSCAPE	214	-0.3214917	-1.5287291	0.0	0.06579753	0.859	4960	tags=46%, list=28%, signal=63%
WP_SYNAPTIC_VESICLE_PATHWAY	50	-0.38854405	-1.5125335	0.016806724	0.06982972	0.892	3010	tags=42%, list=17%, signal=51%
WP_DNA_REPLICATION	41	-0.40005326	-1.5124505	0.01438849	0.06736627	0.892	6746	tags=63%, list=38%, signal=103%
WP_DNA_MISMATCH_REPAIR	23	-0.42514512	-1.4024769	0.065727696	0.12930618	0.985	3842	tags=39%, list=22%, signal=50%
WP_BASE_EXCISION_REPAIR	31	-0.39420623	-1.3836135	0.06214689	0.14088067	0.992	4200	tags=39%, list=24%, signal=51%
WP_DOPAMINERGIC_NEUROGENESIS	30	-0.37316507	-1.3003563	0.09836066	0.21443458	0.998	1225	tags=27%, list=7%, signal=29%
WP_COHESIN_COMPLEX_CORNELIA_DE_LANGE_SYNDROME	34	-0.36571527	-1.2963573	0.07881773	0.21223722	0.998	5797	tags=53%, list=33%, signal=79%
WP_RETINOBLASTOMA_GENE_IN_CANCER	86	-0.2929669	-1.2942007	0.013888889	0.20809145	0.998	5729	tags=49%, list=33%, signal=72%
WP_GABA_RECEPTOR_SIGNALING	31	-0.37073323	-1.2731613	0.1291866	0.22536516	1.0	5066	tags=45%, list=29%, signal=63%
WP_PARKINUBIQUITIN_PROTEASOMAL_SYSTEM_PATHWAY	66	-0.30401048	-1.2576028	0.08235294	0.23792847	1.0	4157	tags=35%, list=24%, signal=46%
WP_SEROTONIN_RECEPTOR_467_AND_NR3C_SIGNALING	19	-0.3557963	-1.0984222	0.29296875	0.5086879	1.0	2946	tags=32%, list=17%, signal=38%
WP_TRANSLATION_INHIBITORS_IN_CHRONICALLY_ACTIVATED_PDGFRA_CELLS	46	-0.27231583	-1.096587	0.24836601	0.49923927	1.0	2813	tags=30%, list=16%, signal=36%
WP_MONOAMINE_TRANSPORT	32	-0.30889186	-1.0828233	0.28104576	0.5187702	1.0	1353	tags=22%, list=8%, signal=24%
WP_MITOCHONDRIAL_COMPLEX_III_ASSEMBLY	16	-0.37146062	-1.0785371	0.33215547	0.51516545	1.0	3857	tags=44%, list=22%, signal=56%
WP_PYRIMIDINE_METABOLISM	81	-0.2429221	-1.0526507	0.38636363	0.5641557	1.0	3024	tags=30%, list=17%, signal=36%
WP_COMMON_PATHWAYS_UNDERLYING_DRUG_ADDICTION	41	-0.27352637	-1.0415021	0.41566265	0.5783758	1.0	3543	tags=29%, list=20%, signal=37%
WP_CELL_CYCLE	119	-0.22945833	-1.0330888	0.3611111	0.58594525	1.0	4404	tags=36%, list=25%, signal=48%
WP_HISTONE_MODIFICATIONS	44	-0.26795644	-1.0308522	0.40880504	0.57766443	1.0	848	tags=9%, list=5%, signal=10%
WP_MAPK_PATHWAY_IN_CONGENITAL_THYROID_CANCER	16	-0.34163287	-1.0079043	0.42322096	0.62363017	1.0	2813	tags=25%, list=16%, signal=30%
WP_ZINC_HOMEOSTASIS	29	-0.28891307	-0.98730105	0.46842104	0.66298175	1.0	535	tags=10%, list=3%, signal=11%
WP_INHIBITION_OF_EXOSOME_BIOGENESIS_AND_SECRETION_BY_MANUMYCIN_A_IN_CRPC_CELLS	18	-0.31626242	-0.9860169	0.4387352	0.65172803	1.0	2352	tags=22%, list=13%, signal=26%
WP_DNA_IRDAMAGE_AND_CELLULAR_RESPONSE_VIA_ATR	80	-0.22446425	-0.9848039	0.52272725	0.64108217	1.0	6322	tags=45%, list=36%, signal=70%
WP_CORI_CYCLE	17	-0.32826614	-0.9721322	0.46887967	0.6597765	1.0	3235	tags=41%, list=18%, signal=50%
WP_METABOLIC_REPROGRAMMING_IN_COLON_CANCER	42	-0.25745174	-0.96144205	0.5576923	0.67329407	1.0	3583	tags=33%, list=20%, signal=42%
WP_GASTRIC_CANCER_NETWORK_1	25	-0.25437424	-0.8623762	0.6954315	0.9106284	1.0	3298	tags=28%, list=19%, signal=34%
WP_NANOPARTICLE_TRIGGERED_AUTOPHAGIC_CELL_DEATH	23	-0.2580713	-0.84107655	0.7285714	0.9413426	1.0	6571	tags=43%, list=37%, signal=69%
WP_VASOPRESSINREGULATED_WATER_REABSORPTION	43	-0.22265193	-0.83995783	0.7516779	0.9254614	1.0	5002	tags=42%, list=29%, signal=58%
WP_HOSTPATHOGEN_INTERACTION_OF_HUMAN_CORONAVIRUSES_AUTOPHAGY	19	-0.28099278	-0.8259808	0.7424893	0.9368758	1.0	5875	tags=42%, list=34%, signal=63%
WP_MAMMALIAN_DISORDER_OF_SEXUAL_DEVELOPMENT	25	-0.24757545	-0.82077867	0.7733333	0.9300677	1.0	3093	tags=20%, list=18%, signal=24%
WP_INITIATION_OF_TRANSCRIPTION_AND_TRANSLATION_ELONGATION_AT_THE_HIV1_LTR	32	-0.23004813	-0.82019794	0.79347825	0.9143563	1.0	4279	tags=38%, list=24%, signal=50%
WP_G1_TO_S_CELL_CYCLE_CONTROL	64	-0.19350599	-0.8028913	0.88495576	0.92957705	1.0	4080	tags=30%, list=23%, signal=39%
WP_ATM_SIGNALING_IN_DEVELOPMENT_AND_DISEASE	45	-0.19250561	-0.7425834	0.94666666	1.0	1.0	5541	tags=42%, list=32%, signal=62%
WP_PHYSIOLOGICAL_AND_PATHOLOGICAL_HYPERTROPHY_OF_THE_HEART	25	-0.22817886	-0.7399473	0.8828829	0.9894846	1.0	4001	tags=36%, list=23%, signal=47%
WP_GLYCOSYLATION_AND_RELATED_CONGENITAL_DEFECTS	25	-0.21914604	-0.7237323	0.9190476	0.9903191	1.0	5149	tags=40%, list=29%, signal=57%
WP_ATM_SIGNALING_PATHWAY	40	-0.16890927	-0.62791586	0.9933775	1.0	1.0	6380	tags=48%, list=36%, signal=75%
WP_FRAGILE_X_SYNDROME	119	-0.13718976	-0.61687607	1.0	1.0	1.0	3998	tags=23%, list=23%, signal=29%
WP_4HYDROXYTAMOXIFEN_DEXAMETHASONE_AND_RETINOIC_ACIDS_REGULATION_OF_P27_EXPRESSION	18	-0.19923191	-0.6073538	0.98015875	1.0	1.0	904	tags=11%, list=5%, signal=12%
WP_NUCLEOTIDE_METABOLISM	17	-0.15785265	-0.46401626	0.99609375	1.0	1.0	14764	tags=100%, list=84%, signal=634%
WP_DNA_IRDOUBLE_STRAND_BREAKS_AND_CELLULAR_RESPONSE_VIA_ATM	55	-0.11458463	-0.45717612	1.0	0.99937034	1.0	5257	tags=31%, list=30%, signal=44%

## Sheet: SK-N-AS 24h upregulated
NAME	SIZE	ES	NES	NOM p-val	FDR q-val	FWER p-val	RANK AT MAX	LEADING EDGE
WP_MITOCHONDRIAL_COMPLEX_IV_ASSEMBLY	35	0.7406453	1.8205402	0.0	0.020633	0.022	6390	tags=74%, list=17%, signal=90%
WP_TRYPTOPHAN_METABOLISM	41	0.6827512	1.7373662	0.0	0.06867585	0.13	8224	tags=54%, list=22%, signal=69%
WP_PROTEASOME_DEGRADATION	59	0.6479004	1.7332617	0.0	0.051986244	0.148	9958	tags=71%, list=27%, signal=98%
WP_DNA_REPLICATION	42	0.6728197	1.7312891	0.0014224751	0.03967001	0.15	7335	tags=64%, list=20%, signal=80%
WP_CHOLESTEROL_METABOLISM_WITH_BLOCH_AND_KANDUTSCHRUSSELL_PATHWAYS	47	0.6648948	1.7224122	0.0	0.037482526	0.174	7012	tags=53%, list=19%, signal=66%
WP_ELECTRON_TRANSPORT_CHAIN_OXPHOS_SYSTEM_IN_MITOCHONDRIA	103	0.5905864	1.707193	0.0	0.039611246	0.22	7148	tags=62%, list=20%, signal=77%
WP_7OXOC_AND_7BETAHC_PATHWAYS	27	0.7328049	1.6923186	0.0031298904	0.04328678	0.272	9503	tags=85%, list=26%, signal=115%
WP_UREA_CYCLE_AND_METABOLISM_OF_AMINO_GROUPS	21	0.7447415	1.6665161	0.0	0.058443192	0.39	6058	tags=71%, list=17%, signal=86%
WP_GLUCURONIDATION	26	0.70390064	1.6485952	0.0045871558	0.06900259	0.468	7921	tags=15%, list=22%, signal=20%
WP_CYTOPLASMIC_RIBOSOMAL_PROTEINS	88	0.5673961	1.6105765	0.0012886598	0.11063207	0.694	11505	tags=81%, list=31%, signal=117%
WP_TYROBP_CAUSAL_NETWORK_IN_MICROGLIA	60	0.59540737	1.6105003	0.0028490028	0.10057461	0.694	4044	tags=32%, list=11%, signal=36%
WP_BASE_EXCISION_REPAIR	31	0.677695	1.6068096	0.0042613638	0.097159155	0.71	4677	tags=48%, list=13%, signal=55%
WP_PHOTODYNAMIC_THERAPYINDUCED_NFE2L2_NRF2_SURVIVAL_SIGNALING	23	0.6918151	1.5865641	0.00443787	0.11900127	0.811	4141	tags=39%, list=11%, signal=44%
WP_KYNURENINE_PATHWAY_AND_LINKS_TO_CELL_SENESCENCE	23	0.70132816	1.577713	0.0106870225	0.12628716	0.858	6622	tags=35%, list=18%, signal=42%
WP_OXIDATIVE_PHOSPHORYLATION	60	0.5905741	1.5769053	0.0014184397	0.11923745	0.86	5692	tags=55%, list=16%, signal=65%
WP_FATTY_ACID_BETAOXIDATION	34	0.64691436	1.5746616	0.0072780205	0.11475194	0.869	7850	tags=62%, list=21%, signal=79%
WP_OXYSTEROLS_DERIVED_FROM_CHOLESTEROL	46	0.6146869	1.5692389	0.0056818184	0.11539793	0.889	9643	tags=59%, list=26%, signal=80%
WP_SELENIUM_MICRONUTRIENT_NETWORK	88	0.5554135	1.5642192	0.0012870013	0.11581446	0.897	6898	tags=45%, list=19%, signal=56%
WP_NONALCOHOLIC_FATTY_LIVER_DISEASE	154	0.51526254	1.5457118	0.0	0.13844524	0.944	7148	tags=49%, list=20%, signal=61%
WP_IMMUNE_RESPONSE_TO_TUBERCULOSIS	23	0.68000597	1.5312178	0.0047318614	0.15743703	0.975	6370	tags=52%, list=17%, signal=63%
WP_UREA_CYCLE_AND_ASSOCIATED_PATHWAYS	24	0.6549511	1.5156574	0.016344724	0.18278696	0.987	7013	tags=63%, list=19%, signal=77%
WP_CHOLESTEROL_BIOSYNTHESIS_PATHWAY	15	0.74140215	1.5127208	0.020634921	0.18065847	0.989	7012	tags=73%, list=19%, signal=91%
WP_CYTOSOLIC_DNASENSING_PATHWAY	72	0.55105156	1.5122944	0.0027247956	0.17364696	0.989	8816	tags=38%, list=24%, signal=49%
WP_SMALL_LIGAND_GPCRS	19	0.6921594	1.5068661	0.015600624	0.1777303	0.993	5209	tags=37%, list=14%, signal=43%
WP_RETINOBLASTOMA_GENE_IN_CANCER	86	0.5290418	1.506562	0.0027434842	0.1709895	0.993	7340	tags=51%, list=20%, signal=64%
WP_METAPATHWAY_BIOTRANSFORMATION_PHASE_I_AND_II	181	0.4896541	1.4933777	0.0	0.18996462	0.996	6267	tags=29%, list=17%, signal=34%
WP_MITOCHONDRIAL_COMPLEX_I_ASSEMBLY_MODEL_OXPHOS_SYSTEM	56	0.56419694	1.4913921	0.009735744	0.18676206	0.996	7148	tags=61%, list=20%, signal=75%
WP_EICOSANOID_METABOLISM_VIA_CYCLOOXYGENASES_COX	30	0.6213259	1.4851705	0.026086956	0.19398211	0.996	9324	tags=67%, list=25%, signal=89%
WP_FERROPTOSIS	64	0.5372163	1.4633014	0.0179558	0.23627415	0.999	4697	tags=41%, list=13%, signal=47%
WP_ESTROGEN_METABOLISM	17	0.69445854	1.4589661	0.037383176	0.23891403	0.999	9023	tags=35%, list=25%, signal=47%
WP_G1_TO_S_CELL_CYCLE_CONTROL	64	0.5363658	1.4513177	0.017167382	0.24915048	0.999	7335	tags=50%, list=20%, signal=62%
WP_GLYCEROLIPIDS_AND_GLYCEROPHOSPHOLIPIDS	22	0.65166515	1.4481622	0.03869969	0.2491614	0.999	5578	tags=55%, list=15%, signal=64%
WP_GLYCOLYSIS_AND_GLUCONEOGENESIS	44	0.5587502	1.4443305	0.02112676	0.25151056	0.999	9837	tags=48%, list=27%, signal=65%
WP_AMINO_ACID_METABOLISM	86	0.5086949	1.4428834	0.013192612	0.24806964	0.999	7979	tags=50%, list=22%, signal=64%
WP_PROSTAGLANDIN_SYNTHESIS_AND_REGULATION	45	0.5533706	1.430563	0.029112082	0.27253765	0.999	5930	tags=40%, list=16%, signal=48%
WP_TYPE_II_INTERFERON_SIGNALING_IFNG	36	0.5826917	1.4245042	0.03539823	0.2808773	0.999	6164	tags=36%, list=17%, signal=43%
WP_TRIACYLGLYCERIDE_SYNTHESIS	24	0.6244526	1.4183723	0.047400612	0.29008588	0.999	6952	tags=42%, list=19%, signal=51%
WP_SPHINGOLIPID_METABOLISM_IN_SENESCENCE	28	0.6040333	1.4130769	0.04719764	0.296379	1.0	4685	tags=43%, list=13%, signal=49%
WP_PATHWAYS_OF_NUCLEIC_ACID_METABOLISM_AND_INNATE_IMMUNE_SENSING	15	0.6929518	1.412561	0.055	0.29054043	1.0	5429	tags=47%, list=15%, signal=55%
WP_STATIN_INHIBITION_OF_CHOLESTEROL_PRODUCTION	29	0.60197383	1.4121579	0.037650604	0.28459126	1.0	5923	tags=38%, list=16%, signal=45%
WP_FAMILIAL_HYPERLIPIDEMIA_TYPE_2	16	0.6769017	1.4119091	0.061806656	0.27835596	1.0	3182	tags=31%, list=9%, signal=34%
WP_NUCLEOTIDE_METABOLISM	18	0.66637343	1.4111826	0.06635802	0.27351233	1.0	7111	tags=56%, list=19%, signal=69%
WP_PARKINUBIQUITIN_PROTEASOMAL_SYSTEM_PATHWAY	70	0.51198715	1.4047178	0.023066485	0.28344083	1.0	9958	tags=59%, list=27%, signal=80%
WP_OXIDATION_BY_CYTOCHROME_P450	61	0.5218387	1.4031262	0.019310344	0.28132346	1.0	7647	tags=36%, list=21%, signal=46%
WP_P53_TRANSCRIPTIONAL_GENE_NETWORK	66	0.5140009	1.3993387	0.020576132	0.2849283	1.0	7045	tags=42%, list=19%, signal=52%
WP_NRF2_PATHWAY	144	0.47152495	1.3979025	0.0072376356	0.28211996	1.0	9347	tags=40%, list=26%, signal=53%
WP_PARKINSONS_DISEASE_PATHWAY	39	0.55659246	1.3956796	0.048433047	0.281482	1.0	5536	tags=49%, list=15%, signal=57%
WP_METABOLIC_REPROGRAMMING_IN_COLON_CANCER	42	0.5562381	1.3927176	0.026536312	0.2827627	1.0	9976	tags=57%, list=27%, signal=78%
WP_7Q1123_COPY_NUMBER_VARIATION_SYNDROME	103	0.47819552	1.38631	0.014285714	0.2931418	1.0	5234	tags=34%, list=14%, signal=40%
WP_DNA_MISMATCH_REPAIR	23	0.6204052	1.3844421	0.06542056	0.2918724	1.0	5324	tags=52%, list=15%, signal=61%
WP_PYRIMIDINE_METABOLISM	81	0.49772435	1.3810447	0.02124834	0.29456618	1.0	6317	tags=43%, list=17%, signal=52%
WP_GLYCOSYLATION_AND_RELATED_CONGENITAL_DEFECTS	25	0.6043224	1.3736653	0.075642966	0.30657572	1.0	6611	tags=60%, list=18%, signal=73%
WP_OXIDATIVE_STRESS_RESPONSE	32	0.56277925	1.3702391	0.061933536	0.30886167	1.0	4534	tags=34%, list=12%, signal=39%
WP_ALLOGRAFT_REJECTION	88	0.48366144	1.3678777	0.02364395	0.3094855	1.0	8611	tags=36%, list=24%, signal=47%
WP_ONECARBON_METABOLISM_AND_RELATED_PATHWAYS	52	0.5151895	1.36414	0.047142856	0.31359443	1.0	6974	tags=48%, list=19%, signal=59%
WP_DNA_DAMAGE_RESPONSE	67	0.502897	1.3629249	0.0464191	0.31151316	1.0	6757	tags=48%, list=18%, signal=58%
WP_FATTY_ACID_TRANSPORTERS	18	0.63874835	1.3623383	0.094249204	0.3072036	1.0	4697	tags=44%, list=13%, signal=51%
WP_FOXP3_IN_COVID19	15	0.6636422	1.3583014	0.101472996	0.31219745	1.0	10650	tags=60%, list=29%, signal=85%
WP_HEMATOPOIETIC_STEM_CELL_DIFFERENTIATION	55	0.5127659	1.3545235	0.045779686	0.3161864	1.0	6999	tags=33%, list=19%, signal=40%
WP_OVERVIEW_OF_INTERFERONSMEDIATED_SIGNALING_PATHWAY	36	0.54640305	1.3501408	0.057268724	0.32211536	1.0	10696	tags=31%, list=29%, signal=43%
WP_MITOCHONDRIAL_LONG_CHAIN_FATTY_ACID_BETAOXIDATION	17	0.6436449	1.3496454	0.10463378	0.3179824	1.0	8804	tags=71%, list=24%, signal=93%
WP_APOPTOSIS_MODULATION_AND_SIGNALING	88	0.47350854	1.3441392	0.018181818	0.32694185	1.0	5787	tags=41%, list=16%, signal=48%
WP_TCA_CYCLE_AKA_KREBS_OR_CITRIC_ACID_CYCLE	18	0.6309381	1.3409925	0.100946374	0.32922536	1.0	10631	tags=78%, list=29%, signal=110%
WP_NUCLEAR_RECEPTORS_METAPATHWAY	317	0.42173743	1.3382533	0.0067264573	0.33091843	1.0	9916	tags=42%, list=27%, signal=57%
WP_METABOLIC_PATHWAY_OF_LDL_HDL_AND_TG_INCLUDING_DISEASES	16	0.6394452	1.3380219	0.1	0.32641855	1.0	5923	tags=44%, list=16%, signal=52%
WP_MYD88_DISTINCT_INPUTOUTPUT_PATHWAY	18	0.6253016	1.3370941	0.10582822	0.32384163	1.0	6028	tags=39%, list=16%, signal=47%
WP_PPAR_SIGNALING_PATHWAY	67	0.47902444	1.3297688	0.05874126	0.33793208	1.0	5760	tags=33%, list=16%, signal=39%
WP_MITOCHONDRIAL_COMPLEX_III_ASSEMBLY	16	0.6417214	1.3227993	0.11360239	0.35101432	1.0	7092	tags=81%, list=19%, signal=101%
WP_MIRNA_REGULATION_OF_DNA_DAMAGE_RESPONSE	71	0.47688988	1.3142631	0.076510064	0.36850765	1.0	6757	tags=45%, list=18%, signal=55%
WP_PURINE_METABOLISM_AND_RELATED_DISORDERS	21	0.58353776	1.3083	0.10618067	0.37930351	1.0	5363	tags=38%, list=15%, signal=45%
WP_NOTCH1_REGULATION_OF_ENDOTHELIAL_CELL_CALCIFICATION	17	0.61767405	1.3055198	0.12654321	0.38144955	1.0	3031	tags=35%, list=8%, signal=38%
WP_TYPE_I_COLLAGEN_SYNTHESIS_IN_THE_CONTEXT_OF_OSTEOGENESIS_IMPERFECTA	33	0.5379994	1.3052601	0.07440476	0.37699592	1.0	7930	tags=48%, list=22%, signal=62%
WP_DEREGULATION_OF_RAB_AND_RAB_EFFECTOR_GENES_IN_BLADDER_CANCER	16	0.62141377	1.3051566	0.1318328	0.3720709	1.0	6331	tags=44%, list=17%, signal=53%
WP_CODEINE_AND_MORPHINE_METABOLISM	15	0.6251021	1.3051323	0.1318328	0.36713088	1.0	54	tags=7%, list=0%, signal=7%
WP_IL18_SIGNALING_PATHWAY	271	0.4084672	1.2994953	0.016968327	0.3774441	1.0	7791	tags=34%, list=21%, signal=43%
WP_SPHINGOLIPID_METABOLISM_INTEGRATED_PATHWAY	27	0.5596198	1.299043	0.12990937	0.37340626	1.0	4541	tags=37%, list=12%, signal=42%
WP_MEASLES_VIRUS_INFECTION	136	0.43564978	1.2962286	0.03789731	0.37640125	1.0	10010	tags=41%, list=27%, signal=56%
WP_HOSTPATHOGEN_INTERACTION_OF_HUMAN_CORONAVIRUSES_APOPTOSIS	21	0.58437145	1.2955873	0.12982999	0.3732409	1.0	6757	tags=48%, list=18%, signal=58%
WP_VITAMIN_B12_METABOLISM	51	0.49200696	1.2941931	0.09593023	0.3722216	1.0	8340	tags=45%, list=23%, signal=58%
WP_ARYL_HYDROCARBON_RECEPTOR_PATHWAY_WP2873	46	0.4987056	1.2893633	0.077030815	0.38073912	1.0	8611	tags=35%, list=24%, signal=45%
WP_VITAMIN_D_RECEPTOR_PATHWAY	184	0.42105353	1.2874464	0.0314319	0.38123095	1.0	6430	tags=23%, list=18%, signal=28%
WP_APOPTOSIS_MODULATION_BY_HSP70	19	0.5961523	1.2867693	0.1460177	0.3784201	1.0	6757	tags=58%, list=18%, signal=71%
WP_MATRIX_METALLOPROTEINASES	30	0.5351623	1.2817881	0.11620795	0.38719118	1.0	10795	tags=57%, list=30%, signal=80%
WP_ONECARBON_METABOLISM	29	0.54311943	1.2752657	0.11455108	0.40040427	1.0	7356	tags=48%, list=20%, signal=60%
WP_CLASSICAL_PATHWAY_OF_STEROIDOGENESIS_WITH_GLUCOCORTICOID_AND_MINERALOCORTICOID_METABOLISM	16	0.6157987	1.2743074	0.13700788	0.39819473	1.0	7554	tags=38%, list=21%, signal=47%
WP_NUCLEOTIDE_EXCISION_REPAIR	44	0.5022848	1.2740483	0.10057471	0.39431298	1.0	5519	tags=41%, list=15%, signal=48%
WP_STRIATED_MUSCLE_CONTRACTION_PATHWAY	38	0.51554996	1.270799	0.122023806	0.39891067	1.0	8031	tags=50%, list=22%, signal=64%
WP_CANNABINOID_RECEPTOR_SIGNALING	29	0.5372443	1.270177	0.120943956	0.39610097	1.0	6069	tags=41%, list=17%, signal=50%
WP_MIRNA_REGULATION_OF_P53_PATHWAY_IN_PROSTATE_CANCER	24	0.5553855	1.2670221	0.1415241	0.40061662	1.0	10058	tags=63%, list=27%, signal=86%
WP_GLUTATHIONE_METABOLISM	20	0.57504785	1.2647797	0.1380368	0.40200564	1.0	8095	tags=50%, list=22%, signal=64%
WP_PEPTIDE_GPCRS	74	0.45692512	1.2646184	0.083113454	0.3981207	1.0	9369	tags=35%, list=26%, signal=47%
WP_NANOMATERIAL_INDUCED_APOPTOSIS	20	0.5753262	1.2587339	0.12942989	0.40942022	1.0	3209	tags=40%, list=9%, signal=44%
WP_BURN_WOUND_HEALING	104	0.43906242	1.256928	0.067183465	0.4099616	1.0	10197	tags=42%, list=28%, signal=58%
WP_PROXIMAL_TUBULE_TRANSPORT	57	0.4746658	1.2523551	0.108146064	0.41777593	1.0	6561	tags=33%, list=18%, signal=41%
WP_GLYCEROPHOSPHOLIPID_BIOSYNTHETIC_PATHWAY	30	0.5293646	1.2474041	0.15677321	0.42730552	1.0	5318	tags=33%, list=15%, signal=39%
WP_AMYOTROPHIC_LATERAL_SCLEROSIS_ALS	36	0.4980481	1.2473227	0.14222223	0.42301083	1.0	5921	tags=44%, list=16%, signal=53%
WP_APOPTOSIS	84	0.4387634	1.2457709	0.10353866	0.4232943	1.0	6876	tags=44%, list=19%, signal=54%
WP_TCA_CYCLE_AND_DEFICIENCY_OF_PYRUVATE_DEHYDROGENASE_COMPLEX_PDHC	16	0.595483	1.23396	0.19298245	0.4522703	1.0	10606	tags=75%, list=29%, signal=106%
WP_ACUTE_VIRAL_MYOCARDITIS	86	0.4383366	1.2324438	0.108609274	0.45221403	1.0	9123	tags=45%, list=25%, signal=60%
WP_FATTY_ACID_BIOSYNTHESIS	22	0.5547905	1.2311956	0.1996904	0.45124543	1.0	7140	tags=50%, list=20%, signal=62%
WP_MTHFR_DEFICIENCY	24	0.5481159	1.2309105	0.1399689	0.44758925	1.0	9023	tags=58%, list=25%, signal=77%
WP_FOLATE_METABOLISM	69	0.449995	1.2290126	0.10167131	0.4488104	1.0	3551	tags=23%, list=10%, signal=26%
WP_IL9_SIGNALING_PATHWAY	17	0.5742064	1.2283357	0.18838304	0.44613642	1.0	10010	tags=53%, list=27%, signal=73%
WP_NETWORK_MAP_OF_SARSCOV2_SIGNALING_PATHWAY	218	0.39224097	1.2234572	0.06620209	0.4559966	1.0	8335	tags=30%, list=23%, signal=38%
WP_PHOTODYNAMIC_THERAPYINDUCED_AP1_SURVIVAL_SIGNALING	50	0.46798453	1.2229098	0.14697406	0.45314696	1.0	2821	tags=20%, list=8%, signal=22%
WP_NAD_BIOSYNTHETIC_PATHWAYS	22	0.5426908	1.2207067	0.16163142	0.45526877	1.0	7305	tags=50%, list=20%, signal=62%
WP_PPARALPHA_PATHWAY	26	0.52651876	1.2192451	0.18266253	0.4550515	1.0	6400	tags=38%, list=17%, signal=47%
WP_HYPERTROPHY_MODEL	20	0.55375946	1.2173595	0.19538462	0.45607677	1.0	4012	tags=35%, list=11%, signal=39%
WP_EUKARYOTIC_TRANSCRIPTION_INITIATION	42	0.47573864	1.2151881	0.15652174	0.45791417	1.0	6221	tags=40%, list=17%, signal=49%
WP_SYNAPTIC_VESICLE_PATHWAY	51	0.46089557	1.2133647	0.16005471	0.45891148	1.0	6186	tags=41%, list=17%, signal=49%
WP_PROSTAGLANDIN_SIGNALING	33	0.50652045	1.2117319	0.17246377	0.45928684	1.0	11468	tags=48%, list=31%, signal=71%
WP_SPHINGOLIPID_METABOLISM_OVERVIEW	24	0.53098	1.2112682	0.20890938	0.45646602	1.0	4541	tags=33%, list=12%, signal=38%
WP_COPPER_HOMEOSTASIS	52	0.46303028	1.2059997	0.16421896	0.4672412	1.0	6780	tags=46%, list=19%, signal=57%
WP_NAD_METABOLISM_IN_ONCOGENEINDUCED_SENESCENCE_AND_MITOCHONDRIAL_DYSFUNCTIONASSOCIATED_SENESCENCE	24	0.51886547	1.2018069	0.20458016	0.47545132	1.0	11521	tags=71%, list=31%, signal=103%
WP_FATTY_ACID_OMEGAOXIDATION	15	0.5866625	1.1979356	0.23343849	0.48260984	1.0	2594	tags=13%, list=7%, signal=14%
WP_CALCIUM_REGULATION_IN_CARDIAC_CELLS	150	0.3976442	1.1942424	0.10559006	0.48902106	1.0	7396	tags=35%, list=20%, signal=44%
WP_MYOMETRIAL_RELAXATION_AND_CONTRACTION_PATHWAYS	156	0.39822158	1.1916046	0.10591133	0.4925667	1.0	6266	tags=30%, list=17%, signal=36%
WP_CYSTEINE_AND_METHIONINE_CATABOLISM	15	0.579737	1.189933	0.21782178	0.49347103	1.0	6445	tags=53%, list=18%, signal=65%
WP_IL1_AND_MEGAKARYOCYTES_IN_OBESITY	24	0.5176757	1.188437	0.20465116	0.49345163	1.0	3239	tags=21%, list=9%, signal=23%
WP_GASTRIC_CANCER_NETWORK_2	31	0.4914286	1.1846601	0.2119013	0.49990362	1.0	5026	tags=29%, list=14%, signal=34%
WP_TYPE_I_INTERFERON_INDUCTION_AND_SIGNALING_DURING_SARSCOV2_INFECTION	31	0.49493152	1.180644	0.21407625	0.5076836	1.0	9123	tags=45%, list=25%, signal=60%
WP_FGF23_SIGNALING_IN_HYPOPHOSPHATEMIC_RICKETS_AND_RELATED_DISORDERS	22	0.52915925	1.1744106	0.23308271	0.521633	1.0	3148	tags=18%, list=9%, signal=20%
WP_FGFR3_SIGNALING_IN_CHONDROCYTE_PROLIFERATION_AND_TERMINAL_DIFFERENTIATION	27	0.49725315	1.166914	0.21135646	0.5402965	1.0	7835	tags=41%, list=21%, signal=52%
WP_BLADDER_CANCER	40	0.46605888	1.1660995	0.2159091	0.5385977	1.0	5532	tags=28%, list=15%, signal=32%
WP_PATHOGENIC_ESCHERICHIA_COLI_INFECTION	55	0.44091988	1.1633804	0.20659971	0.5426959	1.0	6263	tags=42%, list=17%, signal=50%
WP_ADIPOGENESIS	129	0.39276063	1.1608988	0.15443037	0.54604477	1.0	6013	tags=32%, list=16%, signal=38%
WP_OXIDATIVE_DAMAGE_RESPONSE	40	0.46222004	1.1591083	0.23120567	0.54733974	1.0	2759	tags=28%, list=8%, signal=30%
WP_FAMILIAL_HYPERLIPIDEMIA_TYPE_4	21	0.53108466	1.1573684	0.24803768	0.5484882	1.0	6156	tags=43%, list=17%, signal=51%
WP_SELECTIVE_EXPRESSION_OF_CHEMOKINE_RECEPTORS_DURING_TCELL_POLARIZATION	29	0.49089742	1.1564039	0.22835821	0.5471222	1.0	11321	tags=45%, list=31%, signal=65%
WP_TP53_NETWORK	19	0.52704364	1.1528801	0.24695122	0.5537207	1.0	6533	tags=42%, list=18%, signal=51%
WP_ATM_SIGNALING_PATHWAY	39	0.46866474	1.1516027	0.2191977	0.5533716	1.0	5787	tags=41%, list=16%, signal=49%
WP_TAMOXIFEN_METABOLISM	21	0.5230505	1.151439	0.27682737	0.54967064	1.0	7921	tags=24%, list=22%, signal=30%
WP_DISRUPTION_OF_POSTSYNAPTIC_SIGNALING_BY_CNV	33	0.47641635	1.148934	0.2332838	0.553169	1.0	6573	tags=33%, list=18%, signal=41%
WP_CELL_CYCLE	120	0.3899225	1.1480256	0.17343174	0.55175954	1.0	7335	tags=36%, list=20%, signal=45%
WP_NOCGMPPKG_MEDIATED_NEUROPROTECTION	47	0.44246817	1.1424917	0.25475842	0.5645681	1.0	7396	tags=36%, list=20%, signal=45%
WP_INTERACTIONS_BETWEEN_IMMUNE_CELLS_AND_MICRORNAS_IN_TUMOR_MICROENVIRONMENT	28	0.47759247	1.1327572	0.27194244	0.5903335	1.0	10862	tags=46%, list=30%, signal=66%
WP_GALANIN_RECEPTOR_PATHWAY	21	0.5050804	1.1224382	0.30564263	0.6180496	1.0	5002	tags=24%, list=14%, signal=28%
WP_VITAMIN_A_AND_CAROTENOID_METABOLISM	43	0.44044247	1.12093	0.27903682	0.6184673	1.0	7522	tags=33%, list=21%, signal=41%
WP_EICOSANOID_SYNTHESIS	26	0.4760804	1.1183654	0.2762763	0.6225197	1.0	10039	tags=50%, list=27%, signal=69%
WP_INFLAMMATORY_RESPONSE_PATHWAY	30	0.4738652	1.1181767	0.29325512	0.61870235	1.0	10862	tags=43%, list=30%, signal=62%
WP_PRADERWILLI_AND_ANGELMAN_SYNDROME	62	0.4122549	1.1157324	0.26933703	0.6218667	1.0	9204	tags=42%, list=25%, signal=56%
WP_MAJOR_RECEPTORS_TARGETED_BY_EPINEPHRINE_AND_NOREPINEPHRINE	15	0.5372631	1.1154015	0.3109375	0.6184857	1.0	9886	tags=67%, list=27%, signal=91%
WP_COMPLEMENT_SYSTEM_IN_NEURONAL_DEVELOPMENT_AND_PLASTICITY	104	0.38360086	1.1145744	0.23346303	0.61680627	1.0	3783	tags=22%, list=10%, signal=25%
WP_PURINERGIC_SIGNALING	33	0.4593147	1.1110888	0.2882883	0.6232856	1.0	12131	tags=58%, list=33%, signal=86%
WP_MITOCHONDRIAL_IMMUNE_RESPONSE_TO_SARSCOV2	31	0.46566108	1.1062018	0.30177516	0.63450575	1.0	9752	tags=48%, list=27%, signal=66%
WP_NEUROINFLAMMATION_AND_GLUTAMATERGIC_SIGNALING	141	0.3702291	1.1017226	0.22293815	0.64409965	1.0	9238	tags=41%, list=25%, signal=55%
WP_EBOLA_VIRUS_INFECTION_IN_HOST	129	0.3728403	1.0997021	0.23425692	0.6459608	1.0	7433	tags=33%, list=20%, signal=41%
WP_METHIONINE_DE_NOVO_AND_SALVAGE_PATHWAY	22	0.4837351	1.0964072	0.31268883	0.6523917	1.0	6498	tags=41%, list=18%, signal=50%
WP_ENDOTHELIN_PATHWAYS	33	0.4447976	1.0955052	0.3022599	0.65118474	1.0	8031	tags=39%, list=22%, signal=50%
WP_MODULATORS_OF_TCR_SIGNALING_AND_T_CELL_ACTIVATION	61	0.4076416	1.095362	0.2907133	0.6473727	1.0	7590	tags=33%, list=21%, signal=41%
WP_DNA_REPAIR_PATHWAYS_FULL_NETWORK	119	0.37213525	1.0952058	0.256705	0.64357984	1.0	9460	tags=45%, list=26%, signal=60%
WP_HEPATITIS_C_AND_HEPATOCELLULAR_CARCINOMA	49	0.4199431	1.0875413	0.31830987	0.66344225	1.0	10220	tags=51%, list=28%, signal=71%
WP_GPCRS_CLASS_A_RHODOPSINLIKE	255	0.34760958	1.086743	0.24771689	0.66172856	1.0	9218	tags=25%, list=25%, signal=33%
WP_CORI_CYCLE	17	0.50766134	1.07774	0.36349455	0.6854125	1.0	9669	tags=41%, list=26%, signal=56%
WP_VEGFAVEGFR2_SIGNALING_PATHWAY	429	0.3288536	1.076373	0.2394822	0.68533343	1.0	6160	tags=26%, list=17%, signal=31%
WP_CONGENITAL_GENERALIZED_LIPODYSTROPHY_CGL	18	0.4955874	1.0737463	0.371875	0.68905276	1.0	4942	tags=33%, list=14%, signal=39%
WP_SPHINGOLIPID_PATHWAY	30	0.44693327	1.0730615	0.32941177	0.6867392	1.0	7423	tags=37%, list=20%, signal=46%
WP_FAMILIAL_PARTIAL_LIPODYSTROPHY_FPLD	30	0.4490609	1.0729195	0.3452381	0.6828047	1.0	8321	tags=47%, list=23%, signal=60%
WP_BLOOD_CLOTTING_CASCADE	23	0.47878993	1.0721388	0.37009063	0.68092656	1.0	3239	tags=22%, list=9%, signal=24%
WP_ZINC_HOMEOSTASIS	36	0.43199208	1.0667958	0.34739804	0.6936394	1.0	4629	tags=28%, list=13%, signal=32%
WP_COMPLEMENT_AND_COAGULATION_CASCADES	58	0.4033305	1.0643799	0.328125	0.6970284	1.0	3239	tags=19%, list=9%, signal=21%
WP_METABOLISM_OF_SPINGOLIPIDS_IN_ER_AND_GOLGI_APPARATUS	20	0.4963913	1.0636008	0.37272727	0.6951158	1.0	10509	tags=60%, list=29%, signal=84%
WP_VASOPRESSINREGULATED_WATER_REABSORPTION	44	0.41645682	1.0608422	0.34234235	0.69995826	1.0	9601	tags=50%, list=26%, signal=68%
WP_TRANSSULFURATION_AND_ONECARBON_METABOLISM	31	0.44616163	1.0608155	0.35103244	0.6957522	1.0	1778	tags=23%, list=5%, signal=24%
WP_ID_SIGNALING_PATHWAY	16	0.5161303	1.0593088	0.3904762	0.69612634	1.0	3110	tags=19%, list=8%, signal=20%
WP_CANONICAL_AND_NONCANONICAL_TGFB_SIGNALING	17	0.49382174	1.058925	0.4	0.6930572	1.0	2785	tags=24%, list=8%, signal=25%
WP_WNT_SIGNALING_IN_KIDNEY_DISEASE	36	0.42763194	1.0554705	0.34955752	0.6995551	1.0	9087	tags=42%, list=25%, signal=55%
WP_AGERAGE_PATHWAY	66	0.3834145	1.0446675	0.3631124	0.7299298	1.0	9123	tags=42%, list=25%, signal=56%
WP_DRUG_INDUCTION_OF_BILE_ACID_PATHWAY	17	0.49584228	1.0441899	0.4091653	0.7272342	1.0	54	tags=6%, list=0%, signal=6%
WP_ALZHEIMERS_DISEASE	262	0.33060068	1.0375746	0.36746302	0.7439407	1.0	10043	tags=45%, list=27%, signal=62%
WP_PROSTAGLANDIN_AND_LEUKOTRIENE_METABOLISM_IN_SENESCENCE	31	0.43227246	1.0318402	0.40032414	0.7583698	1.0	10083	tags=61%, list=28%, signal=85%
WP_SULFATION_BIOTRANSFORMATION_REACTION	16	0.49714044	1.0313863	0.41401273	0.7553046	1.0	10940	tags=38%, list=30%, signal=53%
WP_INTERACTIONS_BETWEEN_LOXL4_AND_OXIDATIVE_STRESS_PATHWAY	18	0.47594574	1.0248804	0.4219745	0.77164036	1.0	9542	tags=56%, list=26%, signal=75%
WP_ALZHEIMERS_DISEASE_AND_MIRNA_EFFECTS	266	0.32518262	1.0228502	0.3988764	0.77354646	1.0	9806	tags=44%, list=27%, signal=59%
WP_MONOAMINE_TRANSPORT	32	0.41824266	1.0206828	0.42857143	0.7762497	1.0	4749	tags=31%, list=13%, signal=36%
WP_FLUOROPYRIMIDINE_ACTIVITY	33	0.42599988	1.0197413	0.45677233	0.7748289	1.0	9160	tags=45%, list=25%, signal=61%
WP_NUCLEOTIDE_EXCISION_REPAIR_IN_XERODERMA_PIGMENTOSUM	58	0.380806	1.0152606	0.4237762	0.78483224	1.0	5519	tags=33%, list=15%, signal=39%
WP_INTEGRATED_CANCER_PATHWAY	44	0.39066175	1.0107136	0.4379562	0.7949938	1.0	5294	tags=36%, list=14%, signal=42%
WP_S1P_RECEPTOR_SIGNAL_TRANSDUCTION	25	0.44026965	1.0088784	0.4526316	0.79653823	1.0	2598	tags=32%, list=7%, signal=34%
WP_SMALL_CELL_LUNG_CANCER	95	0.34954497	1.0084422	0.45057768	0.7935395	1.0	7588	tags=37%, list=21%, signal=46%
WP_NUCLEAR_RECEPTORS_IN_LIPID_METABOLISM_AND_TOXICITY	33	0.41003022	1.0058205	0.44903988	0.7975193	1.0	9998	tags=30%, list=27%, signal=42%
WP_TOLLLIKE_RECEPTOR_SIGNALING_RELATED_TO_MYD88	31	0.42189372	1.0029587	0.47040972	0.8021182	1.0	8836	tags=42%, list=24%, signal=55%
WP_NICOTINE_EFFECT_ON_DOPAMINERGIC_NEURONS	21	0.44615316	0.99714094	0.4728682	0.8159962	1.0	4919	tags=29%, list=13%, signal=33%
WP_GPCRS_CLASS_C_METABOTROPIC_GLUTAMATE_PHEROMONE	15	0.4890679	0.9944637	0.45941558	0.8199872	1.0	721	tags=13%, list=2%, signal=14%
WP_FOLLICLE_STIMULATING_HORMONE_FSH_SIGNALING_PATHWAY	26	0.42853475	0.9904166	0.47297296	0.82900065	1.0	6442	tags=35%, list=18%, signal=42%
WP_INHIBITION_OF_EXOSOME_BIOGENESIS_AND_SECRETION_BY_MANUMYCIN_A_IN_CRPC_CELLS	18	0.46230742	0.98560303	0.47758886	0.84008014	1.0	10768	tags=50%, list=29%, signal=71%
WP_MALE_INFERTILITY	141	0.32604945	0.983224	0.5119197	0.84323525	1.0	6171	tags=25%, list=17%, signal=30%
WP_GLUCOCORTICOID_RECEPTOR_PATHWAY	70	0.3574956	0.9794243	0.49175823	0.8500815	1.0	9730	tags=43%, list=27%, signal=58%
WP_BIOGENIC_AMINE_SYNTHESIS	15	0.4810142	0.9788047	0.514658	0.84747064	1.0	4334	tags=27%, list=12%, signal=30%
WP_ONCOSTATIN_M_SIGNALING_PATHWAY	65	0.36402872	0.97831213	0.50277007	0.84453356	1.0	10501	tags=49%, list=29%, signal=69%
WP_WHITE_FAT_CELL_DIFFERENTIATION	32	0.40638617	0.9762684	0.49678457	0.8463932	1.0	8612	tags=44%, list=24%, signal=57%
WP_PHYSICOCHEMICAL_FEATURES_AND_TOXICITYASSOCIATED_PATHWAYS	65	0.3617789	0.9754598	0.51232874	0.8443833	1.0	6232	tags=28%, list=17%, signal=33%
WP_HOSTPATHOGEN_INTERACTION_OF_HUMAN_CORONAVIRUSES_INTERFERON_INDUCTION	33	0.40245533	0.97492445	0.48964497	0.84172684	1.0	11039	tags=55%, list=30%, signal=78%
WP_SUDDEN_INFANT_DEATH_SYNDROME_SIDS_SUSCEPTIBILITY_PATHWAYS	156	0.3231444	0.9707498	0.5369458	0.8501862	1.0	6156	tags=26%, list=17%, signal=31%
WP_NONSMALL_CELL_LUNG_CANCER	72	0.3491129	0.96819067	0.52100843	0.85357946	1.0	6757	tags=35%, list=18%, signal=43%
WP_DNA_IRDAMAGE_AND_CELLULAR_RESPONSE_VIA_ATR	79	0.34991515	0.967532	0.52348995	0.8514161	1.0	6549	tags=35%, list=18%, signal=43%
WP_APOPTOSISRELATED_NETWORK_DUE_TO_ALTERED_NOTCH3_IN_OVARIAN_CANCER	53	0.36854777	0.9674682	0.5048143	0.84728295	1.0	6971	tags=36%, list=19%, signal=44%
WP_16P112_PROXIMAL_DELETION_SYNDROME	73	0.35103792	0.96668875	0.5203679	0.84536344	1.0	5603	tags=30%, list=15%, signal=36%
WP_INTERLEUKIN11_SIGNALING_PATHWAY	44	0.37619323	0.9664613	0.49093446	0.8418673	1.0	9268	tags=43%, list=25%, signal=58%
WP_IL4_SIGNALING_PATHWAY	54	0.36787143	0.96375334	0.5235378	0.8458376	1.0	9123	tags=39%, list=25%, signal=52%
WP_TNFRELATED_WEAK_INDUCER_OF_APOPTOSIS_TWEAK_SIGNALING_PATHWAY	42	0.380929	0.96267843	0.5179856	0.84465176	1.0	10501	tags=55%, list=29%, signal=77%
WP_OREXIN_RECEPTOR_PATHWAY	153	0.32011262	0.9562324	0.568371	0.8600775	1.0	7111	tags=25%, list=19%, signal=31%
WP_BMP_SIGNALING_IN_EYELID_DEVELOPMENT	20	0.42913514	0.95559484	0.5316667	0.85777694	1.0	6018	tags=35%, list=16%, signal=42%
WP_THERMOGENESIS	108	0.3323924	0.95553124	0.54568857	0.8537365	1.0	5597	tags=27%, list=15%, signal=32%
WP_CELL_DIFFERENTIATION_EXPANDED_INDEX	19	0.44229692	0.9475233	0.5565891	0.8727943	1.0	7232	tags=37%, list=20%, signal=46%
WP_OVERVIEW_OF_PROINFLAMMATORY_AND_PROFIBROTIC_MEDIATORS	127	0.32082883	0.94569606	0.5950617	0.8739149	1.0	8611	tags=20%, list=24%, signal=26%
WP_TNFALPHA_SIGNALING_PATHWAY	92	0.3348485	0.945634	0.58664954	0.8698858	1.0	7416	tags=33%, list=20%, signal=41%
WP_SREBF_AND_MIR33_IN_CHOLESTEROL_AND_LIPID_HOMEOSTASIS	16	0.45548767	0.9452432	0.5424	0.866834	1.0	10681	tags=56%, list=29%, signal=79%
WP_ARYL_HYDROCARBON_RECEPTOR_PATHWAY_WP2586	46	0.36987102	0.94178253	0.5523256	0.87321717	1.0	3456	tags=20%, list=9%, signal=22%
WP_REGULATORY_CIRCUITS_OF_THE_STAT3_SIGNALING_PATHWAY	78	0.33650744	0.93743074	0.59305555	0.881586	1.0	7869	tags=38%, list=22%, signal=49%
WP_SLEEP_REGULATION	38	0.37466642	0.93711877	0.55473375	0.8782257	1.0	5277	tags=21%, list=14%, signal=25%
WP_22Q112_COPY_NUMBER_VARIATION_SYNDROME	121	0.31758854	0.9347808	0.61508954	0.88071513	1.0	6058	tags=29%, list=17%, signal=35%
WP_TOLLLIKE_RECEPTOR_SIGNALING_PATHWAY	103	0.31852058	0.9250608	0.63648295	0.9049939	1.0	9123	tags=33%, list=25%, signal=44%
WP_FAS_LIGAND_PATHWAY_AND_STRESS_INDUCTION_OF_HEAT_SHOCK_PROTEINS	42	0.36703742	0.9249319	0.5887574	0.90112233	1.0	4765	tags=26%, list=13%, signal=30%
WP_COMPLEMENT_SYSTEM	97	0.32033873	0.92489725	0.6396966	0.89699996	1.0	6085	tags=22%, list=17%, signal=26%
WP_NEOVASCULARISATION_PROCESSES	37	0.37507686	0.9245947	0.58666664	0.89366806	1.0	5513	tags=27%, list=15%, signal=32%
WP_NONGENOMIC_ACTIONS_OF_125_DIHYDROXYVITAMIN_D3	71	0.33353123	0.921223	0.62362635	0.8991129	1.0	6695	tags=30%, list=18%, signal=36%
WP_NOVEL_INTRACELLULAR_COMPONENTS_OF_RIGILIKE_RECEPTOR_RLR_PATHWAY	59	0.34387678	0.9202553	0.61904764	0.8975222	1.0	7835	tags=29%, list=21%, signal=37%
WP_PROLACTIN_SIGNALING_PATHWAY	76	0.3342664	0.91802686	0.6137281	0.89972293	1.0	9268	tags=39%, list=25%, signal=53%
WP_CILIARY_LANDSCAPE	211	0.29513088	0.9173215	0.7020785	0.8975723	1.0	6231	tags=28%, list=17%, signal=34%
WP_OSX_AND_MIRNAS_IN_TOOTH_DEVELOPMENT	16	0.4410022	0.91711205	0.5786164	0.8940954	1.0	1855	tags=13%, list=5%, signal=13%
WP_CARDIAC_PROGENITOR_DIFFERENTIATION	53	0.34927747	0.9150374	0.6162465	0.89566404	1.0	10220	tags=45%, list=28%, signal=63%
WP_NUCLEOTIDEBINDING_OLIGOMERIZATION_DOMAIN_NOD_PATHWAY	41	0.35969788	0.90878415	0.6137026	0.9089993	1.0	9213	tags=34%, list=25%, signal=46%
WP_CANONICAL_AND_NONCANONICAL_NOTCH_SIGNALING	27	0.39242128	0.90875685	0.5927602	0.9050208	1.0	5638	tags=33%, list=15%, signal=39%
WP_LIPID_METABOLISM_PATHWAY	29	0.3818535	0.903075	0.6207407	0.91630733	1.0	10196	tags=55%, list=28%, signal=76%
WP_TRYPTOPHAN_CATABOLISM_LEADING_TO_NAD_PRODUCTION	16	0.42987317	0.89820373	0.5934959	0.92571086	1.0	3223	tags=19%, list=9%, signal=21%
WP_IL5_SIGNALING_PATHWAY	40	0.36014995	0.8970282	0.6502809	0.92488533	1.0	7829	tags=40%, list=21%, signal=51%
WP_PLATELETMEDIATED_INTERACTIONS_WITH_VASCULAR_AND_CIRCULATING_CELLS	17	0.41827267	0.8968649	0.6282642	0.9212994	1.0	11780	tags=53%, list=32%, signal=78%
WP_TLR4_SIGNALING_AND_TOLERANCE	28	0.38299316	0.89271486	0.6311111	0.9280804	1.0	9749	tags=39%, list=27%, signal=54%
WP_WNT_SIGNALING_PATHWAY_AND_PLURIPOTENCY	101	0.31142816	0.89162946	0.7141009	0.9268378	1.0	7433	tags=32%, list=20%, signal=40%
WP_ACE_INHIBITOR_PATHWAY	17	0.42209786	0.88783747	0.6429752	0.9327953	1.0	8771	tags=41%, list=24%, signal=54%
WP_NAD_METABOLISM	16	0.4314539	0.88682675	0.62787133	0.93150824	1.0	5334	tags=38%, list=15%, signal=44%
WP_RAC1PAK1P38MMP2_PATHWAY	68	0.32049274	0.8862522	0.694259	0.9290526	1.0	5340	tags=26%, list=15%, signal=31%
WP_SPINAL_CORD_INJURY	116	0.3018289	0.885489	0.7235142	0.92704	1.0	6490	tags=25%, list=18%, signal=30%
WP_BRAINDERIVED_NEUROTROPHIC_FACTOR_BDNF_SIGNALING_PATHWAY	144	0.29429126	0.8849344	0.7559449	0.9244201	1.0	7021	tags=29%, list=19%, signal=36%
WP_3Q29_COPY_NUMBER_VARIATION_SYNDROME	64	0.32980192	0.88432986	0.66951567	0.92200786	1.0	6112	tags=33%, list=17%, signal=39%
WP_G_PROTEIN_SIGNALING_PATHWAYS	92	0.31065837	0.88209736	0.72692305	0.92391956	1.0	9884	tags=42%, list=27%, signal=58%
WP_HOSTPATHOGEN_INTERACTION_OF_HUMAN_CORONAVIRUSES_MAPK_SIGNALING	36	0.36205494	0.8816949	0.6578125	0.92106867	1.0	5597	tags=31%, list=15%, signal=36%
WP_PLURIPOTENT_STEM_CELL_DIFFERENTIATION_PATHWAY	48	0.34058288	0.8809552	0.68	0.9190587	1.0	10103	tags=48%, list=28%, signal=66%
WP_MIRNAS_INVOLVEMENT_IN_THE_IMMUNE_RESPONSE_IN_SEPSIS	38	0.35207993	0.87602514	0.6908284	0.92807585	1.0	10220	tags=34%, list=28%, signal=47%
WP_PI3KAKT_SIGNALING_PATHWAY	339	0.27467558	0.87493736	0.8630887	0.9269674	1.0	7242	tags=25%, list=20%, signal=31%
WP_ANTIVIRAL_AND_ANTIINFLAMMATORY_EFFECTS_OF_NRF2_ON_SARSCOV2_PATHWAY	31	0.36038408	0.87316495	0.6785714	0.9275854	1.0	10501	tags=42%, list=29%, signal=59%
WP_MIRNA_TARGETS_IN_ECM_AND_MEMBRANE_RECEPTORS	23	0.38182566	0.8727295	0.6459909	0.92488325	1.0	9059	tags=43%, list=25%, signal=58%
WP_CONSTITUTIVE_ANDROSTANE_RECEPTOR_PATHWAY	32	0.35895163	0.8689732	0.67269987	0.9302901	1.0	5340	tags=19%, list=15%, signal=22%
WP_NEPHROTIC_SYNDROME	44	0.33669826	0.86604786	0.69902915	0.9337328	1.0	6013	tags=25%, list=16%, signal=30%
WP_IL6_SIGNALING_PATHWAY	43	0.34028712	0.8653537	0.68607956	0.93164915	1.0	5532	tags=28%, list=15%, signal=33%
WP_INTRACELLULAR_TRAFFICKING_PROTEINS_INVOLVED_IN_CMT_NEUROPATHY	27	0.37177423	0.862788	0.6875	0.9339033	1.0	6060	tags=33%, list=17%, signal=40%
WP_TYPE_II_DIABETES_MELLITUS	21	0.38562602	0.86086565	0.6698718	0.9347703	1.0	3897	tags=24%, list=11%, signal=27%
WP_FIBRIN_COMPLEMENT_RECEPTOR_3_SIGNALING_PATHWAY	43	0.33706927	0.8599442	0.7227139	0.9331998	1.0	8836	tags=42%, list=24%, signal=55%
WP_MELATONIN_METABOLISM_AND_EFFECTS	37	0.34427062	0.8570369	0.71471024	0.93641	1.0	9083	tags=38%, list=25%, signal=50%
WP_MAPK_CASCADE	33	0.34916267	0.8546087	0.70694864	0.93833834	1.0	5597	tags=27%, list=15%, signal=32%
WP_FARNESOID_X_RECEPTOR_PATHWAY	19	0.3959075	0.853618	0.6896552	0.9370823	1.0	9222	tags=37%, list=25%, signal=49%
WP_GENES_ASSOCIATED_WITH_THE_DEVELOPMENT_OF_RHEUMATOID_ARTHRITIS	18	0.40510365	0.8535617	0.66412216	0.9334849	1.0	8613	tags=39%, list=24%, signal=51%
WP_DOPAMINERGIC_NEUROGENESIS	30	0.35486242	0.850627	0.73900294	0.9368442	1.0	6996	tags=27%, list=19%, signal=33%
WP_PANCREATIC_ADENOCARCINOMA_PATHWAY	88	0.29929766	0.8500174	0.7899045	0.9345961	1.0	9272	tags=40%, list=25%, signal=53%
WP_THYMIC_STROMAL_LYMPHOPOIETIN_TSLP_SIGNALING_PATHWAY	47	0.32665074	0.84894913	0.7350544	0.93352264	1.0	9749	tags=43%, list=27%, signal=58%
WP_TRANSCRIPTIONAL_ACTIVATION_BY_NRF2_IN_RESPONSE_TO_PHYTOCHEMICALS	15	0.41265932	0.8376233	0.7098284	0.95549774	1.0	6514	tags=20%, list=18%, signal=24%
WP_ANDROGEN_RECEPTOR_SIGNALING_PATHWAY	89	0.29472935	0.83458346	0.8115543	0.958511	1.0	6638	tags=30%, list=18%, signal=37%
WP_PRIMARY_FOCAL_SEGMENTAL_GLOMERULOSCLEROSIS_FSGS	72	0.30135053	0.83321023	0.8013793	0.9578329	1.0	7380	tags=25%, list=20%, signal=31%
WP_VITAMIN_DSENSITIVE_CALCIUM_SIGNALING_IN_DEPRESSION	40	0.32854947	0.83106965	0.74854654	0.9590523	1.0	6760	tags=28%, list=18%, signal=34%
WP_GASTRIC_CANCER_NETWORK_1	27	0.3568541	0.8302866	0.7362805	0.9570715	1.0	10420	tags=52%, list=28%, signal=72%
WP_DNA_IRDOUBLE_STRAND_BREAKS_AND_CELLULAR_RESPONSE_VIA_ATM	54	0.31521237	0.82842046	0.7963738	0.95768285	1.0	6649	tags=33%, list=18%, signal=41%
WP_OVERLAP_BETWEEN_SIGNAL_TRANSDUCTION_PATHWAYS_CONTRIBUTING_TO_LMNA_LAMINOPATHIES	56	0.30997568	0.82508296	0.79971594	0.9613871	1.0	6013	tags=27%, list=16%, signal=32%
WP_LEUKOCYTEINTRINSIC_HIPPO_PATHWAY_FUNCTIONS	34	0.33986917	0.8231503	0.7572519	0.961793	1.0	10220	tags=50%, list=28%, signal=69%
WP_GLYCOSAMINOGLYCAN_DEGRADATION	17	0.39173615	0.82231754	0.7392	0.9601304	1.0	3981	tags=24%, list=11%, signal=26%
WP_PHYSIOLOGICAL_AND_PATHOLOGICAL_HYPERTROPHY_OF_THE_HEART	25	0.36321074	0.81950015	0.7383177	0.9625147	1.0	10344	tags=52%, list=28%, signal=72%
WP_KIT_RECEPTOR_SIGNALING_PATHWAY	59	0.3022718	0.8138097	0.8206522	0.9708686	1.0	2598	tags=14%, list=7%, signal=15%
WP_EXTRACELLULAR_VESICLES_IN_THE_CROSSTALK_OF_CARDIAC_CELLS	20	0.3654691	0.8133133	0.7854839	0.96829236	1.0	6876	tags=45%, list=19%, signal=55%
WP_DNA_DAMAGE_RESPONSE_ONLY_ATM_DEPENDENT	110	0.28165364	0.8129308	0.8923267	0.965498	1.0	4160	tags=17%, list=11%, signal=19%
WP_ENDOCHONDRAL_OSSIFICATION_WITH_SKELETAL_DYSPLASIAS	64	0.2968307	0.8107256	0.85310733	0.9665316	1.0	8641	tags=36%, list=24%, signal=47%
WP_IL3_SIGNALING_PATHWAY	49	0.3137508	0.8092586	0.8188105	0.965836	1.0	9067	tags=35%, list=25%, signal=46%
WP_EPO_RECEPTOR_SIGNALING	26	0.34901032	0.80891323	0.77462685	0.96297675	1.0	7021	tags=38%, list=19%, signal=48%
WP_EXERCISEINDUCED_CIRCADIAN_REGULATION	47	0.313751	0.8065376	0.8293371	0.96407336	1.0	9333	tags=40%, list=26%, signal=54%
WP_TCELL_ACTIVATION_SARSCOV2	87	0.28306863	0.80417365	0.8642951	0.96525764	1.0	9067	tags=32%, list=25%, signal=43%
WP_OSTEOBLAST_DIFFERENTIATION_AND_RELATED_DISEASES	118	0.2737365	0.8031171	0.9165613	0.96390057	1.0	6232	tags=23%, list=17%, signal=27%
WP_ENDOCHONDRAL_OSSIFICATION	64	0.2968307	0.8016431	0.8734353	0.9633028	1.0	8641	tags=36%, list=24%, signal=47%
WP_BREAST_CANCER_PATHWAY	154	0.26575252	0.7950982	0.9338327	0.9723784	1.0	6876	tags=26%, list=19%, signal=32%
WP_PROTEOGLYCAN_BIOSYNTHESIS	17	0.37104952	0.7901981	0.79591835	0.9777817	1.0	5735	tags=47%, list=16%, signal=56%
WP_MICROGLIA_PATHOGEN_PHAGOCYTOSIS_PATHWAY	40	0.31083772	0.7874205	0.8365243	0.979451	1.0	3765	tags=15%, list=10%, signal=17%
WP_HEPATITIS_B_INFECTION	151	0.26061195	0.7866661	0.96336997	0.97727215	1.0	6757	tags=25%, list=18%, signal=30%
WP_MAMMARY_GLAND_DEVELOPMENT_PATHWAY_PREGNANCY_AND_LACTATION_STAGE_3_OF_4	32	0.3271339	0.78304845	0.83457524	0.9802204	1.0	9652	tags=38%, list=26%, signal=51%
WP_PHOTODYNAMIC_THERAPYINDUCED_UNFOLDED_PROTEIN_RESPONSE	25	0.34816894	0.782345	0.84557724	0.9779694	1.0	9560	tags=44%, list=26%, signal=60%
WP_CHROMOSOMAL_AND_MICROSATELLITE_INSTABILITY_IN_COLORECTAL_CANCER	73	0.2816319	0.78202945	0.9166667	0.97509813	1.0	7433	tags=30%, list=20%, signal=38%
WP_STEROL_REGULATORY_ELEMENTBINDING_PROTEINS_SREBP_SIGNALING	69	0.28696966	0.78100395	0.8830986	0.9732362	1.0	7305	tags=32%, list=20%, signal=40%
WP_RENINANGIOTENSINALDOSTERONE_SYSTEM_RAAS	44	0.3038662	0.77770376	0.85524374	0.97520906	1.0	5125	tags=20%, list=14%, signal=24%
WP_FOXA2_PATHWAY	21	0.34765202	0.7719338	0.8295626	0.981296	1.0	8685	tags=33%, list=24%, signal=44%
WP_TRANSCRIPTION_FACTOR_REGULATION_IN_ADIPOGENESIS	22	0.34559342	0.76748794	0.8289269	0.98487544	1.0	5396	tags=23%, list=15%, signal=27%
WP_SARSCOV2_INNATE_IMMUNITY_EVASION_AND_CELLSPECIFIC_IMMUNE_RESPONSE	66	0.2830741	0.76449865	0.91310346	0.98597896	1.0	11321	tags=45%, list=31%, signal=66%
WP_TARGET_OF_RAPAMYCIN_TOR_SIGNALING	36	0.31063715	0.76236	0.87357956	0.98581207	1.0	9850	tags=47%, list=27%, signal=65%
WP_UNFOLDED_PROTEIN_RESPONSE	24	0.3302362	0.75824255	0.8415385	0.98856163	1.0	6757	tags=33%, list=18%, signal=41%
WP_LEPTININSULIN_SIGNALING_OVERLAP	17	0.35592303	0.75500125	0.8272727	0.9898617	1.0	5294	tags=29%, list=14%, signal=34%
WP_OVERVIEW_OF_NANOPARTICLE_EFFECTS	19	0.3449446	0.7528428	0.85069984	0.9894998	1.0	4136	tags=21%, list=11%, signal=24%
WP_LNCRNA_IN_CANONICAL_WNT_SIGNALING_AND_COLORECTAL_CANCER	94	0.26434514	0.75141096	0.9680307	0.9881447	1.0	6400	tags=27%, list=17%, signal=32%
WP_PREGNANE_X_RECEPTOR_PATHWAY	33	0.31343207	0.751235	0.897929	0.98498034	1.0	5459	tags=15%, list=15%, signal=18%
WP_ENVELOPE_PROTEINS_AND_THEIR_POTENTIAL_ROLES_IN_EDMD_PHYSIOPATHOLOGY	45	0.29001865	0.7470753	0.91822094	0.98704195	1.0	9306	tags=42%, list=25%, signal=57%
WP_NCRNAS_INVOLVED_IN_WNT_SIGNALING_IN_HEPATOCELLULAR_CARCINOMA	86	0.2660335	0.74562854	0.9515707	0.98551	1.0	9087	tags=36%, list=25%, signal=48%
WP_4HYDROXYTAMOXIFEN_DEXAMETHASONE_AND_RETINOIC_ACIDS_REGULATION_OF_P27_EXPRESSION	18	0.34360155	0.7386571	0.837963	0.9909393	1.0	5597	tags=39%, list=15%, signal=46%
WP_PHOTODYNAMIC_THERAPYINDUCED_HIF1_SURVIVAL_SIGNALING	37	0.2999276	0.73630506	0.8982558	0.9904343	1.0	6585	tags=27%, list=18%, signal=33%
WP_GPR40_PATHWAY	15	0.3621565	0.73458564	0.8504532	0.98914164	1.0	5001	tags=33%, list=14%, signal=39%
WP_THYROID_STIMULATING_HORMONE_TSH_SIGNALING_PATHWAY	66	0.2693886	0.7328623	0.961126	0.98783886	1.0	5597	tags=24%, list=15%, signal=29%
WP_NUCLEAR_RECEPTORS	38	0.29540905	0.7297688	0.9292929	0.98826367	1.0	8612	tags=37%, list=24%, signal=48%
WP_NEURAL_CREST_CELL_MIGRATION_DURING_DEVELOPMENT	39	0.2844001	0.72242236	0.9338235	0.99302864	1.0	5294	tags=23%, list=14%, signal=27%
WP_TYPE_2_PAPILLARY_RENAL_CELL_CARCINOMA	34	0.29482847	0.71867394	0.9226006	0.99352324	1.0	5446	tags=24%, list=15%, signal=28%
WP_KALLMANN_SYNDROME	24	0.31452027	0.7105157	0.9054264	0.997899	1.0	5992	tags=29%, list=16%, signal=35%
WP_IMATINIB_AND_CHRONIC_MYELOID_LEUKEMIA	20	0.31997803	0.705941	0.9023256	0.99857867	1.0	1312	tags=15%, list=4%, signal=16%
WP_FAMILIAL_HYPERLIPIDEMIA_TYPE_1	17	0.33430558	0.70589894	0.9055118	0.9953487	1.0	9501	tags=41%, list=26%, signal=56%
WP_QUERCETIN_AND_NFKB_AP1_INDUCED_APOPTOSIS	16	0.3371039	0.7055724	0.89507157	0.99233484	1.0	5760	tags=25%, list=16%, signal=30%
WP_NEPHROGENESIS	18	0.32071403	0.69898325	0.9213313	0.99441636	1.0	6846	tags=17%, list=19%, signal=20%
WP_NOTCH_SIGNALING	45	0.2706385	0.6946758	0.9588652	0.9946344	1.0	9918	tags=44%, list=27%, signal=61%
WP_GENES_CONTROLLING_NEPHROGENESIS	44	0.2674793	0.6744762	0.9781022	1.0	1.0	4502	tags=18%, list=12%, signal=21%
WP_INTRAFLAGELLAR_TRANSPORT_PROTEINS_BINDING_TO_DYNEIN	24	0.2857811	0.6674722	0.9497717	1.0	1.0	2850	tags=21%, list=8%, signal=23%
WP_TGFBETA_SIGNALING_IN_THYROID_CELLS_FOR_EPITHELIALMESENCHYMAL_TRANSITION	18	0.30793813	0.651768	0.9481605	1.0	1.0	10565	tags=44%, list=29%, signal=62%
WP_ALPHA_6_BETA_4_SIGNALING_PATHWAY	33	0.26520532	0.6417002	0.9837758	1.0	1.0	10220	tags=39%, list=28%, signal=55%
WP_STING_PATHWAY_IN_KAWASAKILIKE_DISEASE_AND_COVID19	20	0.2910442	0.62874514	0.9688958	1.0	1.0	8816	tags=40%, list=24%, signal=53%
WP_SARS_CORONAVIRUS_AND_INNATE_IMMUNITY	31	0.26242357	0.6282198	0.98964494	1.0	1.0	10696	tags=26%, list=29%, signal=36%
WP_IL1_SIGNALING_PATHWAY	55	0.22959387	0.6134982	1.0	1.0	1.0	10501	tags=40%, list=29%, signal=56%
WP_LUNG_FIBROSIS	63	0.22639847	0.6126818	1.0	1.0	1.0	11468	tags=37%, list=31%, signal=53%
WP_IL7_SIGNALING_PATHWAY	25	0.2682734	0.61034	0.9939577	1.0	1.0	9123	tags=40%, list=25%, signal=53%
WP_COMMON_PATHWAYS_UNDERLYING_DRUG_ADDICTION	42	0.23891312	0.60486674	0.9985856	1.0	1.0	11352	tags=40%, list=31%, signal=59%
WP_PHOTODYNAMIC_THERAPYINDUCED_NFKB_SURVIVAL_SIGNALING	35	0.23785505	0.5892185	0.99561405	0.9991594	1.0	10795	tags=40%, list=30%, signal=57%
WP_PROGERIAASSOCIATED_LIPODYSTROPHY	22	0.24696681	0.55285186	0.99850297	0.9987208	1.0	11608	tags=55%, list=32%, signal=80%

## Sheet: SK-N-AS 24h downregulated
NAME	SIZE	ES	NES	NOM p-val	FDR q-val	FWER p-val	RANK AT MAX	LEADING EDGE
WP_PATHWAYS_AFFECTED_IN_ADENOID_CYSTIC_CARCINOMA	63	-0.62177855	-1.8784218	0.0	0.07746858	0.065	3328	tags=48%, list=9%, signal=52%
WP_ENDODERM_DIFFERENTIATION	141	-0.50012577	-1.7074329	0.0	0.3263848	0.435	6271	tags=41%, list=17%, signal=49%
WP_HEMATOPOIETIC_STEM_CELL_GENE_REGULATION_BY_GABP_ALPHABETA_COMPLEX	21	-0.68097574	-1.6987708	0.002624672	0.23792847	0.467	5901	tags=62%, list=16%, signal=74%
WP_HEDGEHOG_SIGNALING_PATHWAY_WP4249	43	-0.57681113	-1.6397916	0.0033003301	0.31829375	0.665	5276	tags=44%, list=14%, signal=52%
WP_HISTONE_MODIFICATIONS	39	-0.5954523	-1.634629	0.018927446	0.26352194	0.68	1677	tags=28%, list=5%, signal=30%
WP_MITOCHONDRIAL_GENE_EXPRESSION	20	-0.6659442	-1.6192819	0.008174387	0.24847727	0.731	7279	tags=70%, list=20%, signal=87%
WP_RETT_SYNDROME_CAUSING_GENES	48	-0.54464155	-1.5895689	0.010238908	0.27401033	0.816	4271	tags=44%, list=12%, signal=49%
WP_HEDGEHOG_SIGNALING_PATHWAY_WP47	16	-0.681766	-1.5383836	0.030555556	0.3678032	0.918	5276	tags=56%, list=14%, signal=66%
WP_SPLICING_FACTOR_NOVA_REGULATED_SYNAPTIC_PROTEINS	42	-0.5291978	-1.5162538	0.015873017	0.3822996	0.947	3917	tags=40%, list=11%, signal=45%
WP_WNT_SIGNALING_PATHWAY	51	-0.50815207	-1.4926393	0.014234875	0.40600356	0.973	4540	tags=35%, list=12%, signal=40%
WP_TRANSCRIPTION_COFACTORS_SKI_AND_SKIL_PROTEIN_PARTNERS	18	-0.6344499	-1.4728303	0.056756757	0.42707217	0.986	4250	tags=44%, list=12%, signal=50%
WP_MESODERMAL_COMMITMENT_PATHWAY	146	-0.4272237	-1.4658133	0.0	0.41278785	0.988	6271	tags=40%, list=17%, signal=49%
WP_CELLS_AND_MOLECULES_INVOLVED_IN_LOCAL_ACUTE_INFLAMMATORY_RESPONSE	17	-0.6162328	-1.4047937	0.07082153	0.578507	0.998	3942	tags=29%, list=11%, signal=33%
WP_GPCRS_OTHER	91	-0.42781627	-1.3819458	0.021551725	0.6270121	1.0	5680	tags=25%, list=16%, signal=30%
WP_ANGIOPOIETINLIKE_PROTEIN_8_REGULATORY_PATHWAY	131	-0.40150982	-1.3650827	0.010416667	0.6523226	1.0	5382	tags=34%, list=15%, signal=39%
WP_CILIOPATHIES	171	-0.38080958	-1.3227403	0.010256411	0.796318	1.0	4471	tags=33%, list=12%, signal=37%
WP_PI3KAKTMTOR_SIGNALING_PATHWAY_AND_THERAPEUTIC_OPPORTUNITIES	30	-0.4825925	-1.2813286	0.083850935	0.965706	1.0	3669	tags=37%, list=10%, signal=41%
WP_OVARIAN_INFERTILITY	32	-0.47394672	-1.279911	0.09602649	0.92066705	1.0	2063	tags=19%, list=6%, signal=20%
WP_ECTODERM_DIFFERENTIATION	137	-0.36965847	-1.27323	0.02020202	0.90845007	1.0	4275	tags=28%, list=12%, signal=32%
WP_SYNAPTIC_SIGNALING_PATHWAYS_ASSOCIATED_WITH_AUTISM_SPECTRUM_DISORDER	50	-0.44056296	-1.2721372	0.08135593	0.86834073	1.0	3066	tags=24%, list=8%, signal=26%
WP_MAP3K1_ROLE_IN_PROMOTING_AND_BLOCKING_GONADAL_DETERMINATION	17	-0.5571464	-1.2672864	0.14550264	0.85164744	1.0	5940	tags=41%, list=16%, signal=49%
WP_HEPATOCYTE_GROWTH_FACTOR_RECEPTOR_SIGNALING	34	-0.47507405	-1.2614647	0.11445783	0.83997804	1.0	3597	tags=32%, list=10%, signal=36%
WP_HIPPOYAP_SIGNALING_PATHWAY	22	-0.51958245	-1.2513531	0.12398922	0.85185397	1.0	3799	tags=32%, list=10%, signal=35%
WP_ENERGY_METABOLISM	47	-0.4335306	-1.2484946	0.102649	0.8283973	1.0	6912	tags=51%, list=19%, signal=63%
WP_PRION_DISEASE_PATHWAY	32	-0.46982783	-1.2435076	0.11254019	0.818697	1.0	7310	tags=53%, list=20%, signal=66%
WP_DEVELOPMENT_OF_URETERIC_COLLECTION_SYSTEM	60	-0.4127997	-1.2372514	0.0945946	0.8184943	1.0	6689	tags=38%, list=18%, signal=47%
WP_MECHANOREGULATION_AND_PATHOLOGY_OF_YAPTAZ_VIA_HIPPO_AND_NONHIPPO_MECHANISMS	46	-0.43095714	-1.2349681	0.11328125	0.79818577	1.0	6893	tags=46%, list=19%, signal=56%
WP_OLIGODENDROCYTE_SPECIFICATION_AND_DIFFERENTIATION_LEADING_TO_MYELIN_COMPONENTS_FOR_CNS	30	-0.46968532	-1.2191559	0.13905326	0.84370244	1.0	5704	tags=30%, list=16%, signal=36%
WP_MECP2_AND_ASSOCIATED_RETT_SYNDROME	72	-0.39317995	-1.2106204	0.128	0.8552022	1.0	4271	tags=32%, list=12%, signal=36%
WP_PI3KAKTMTOR_VITD3_SIGNALING	22	-0.4863996	-1.2061763	0.1741573	0.84695774	1.0	3022	tags=27%, list=8%, signal=30%
WP_MIRNA_REGULATION_OF_PROSTATE_CANCER_SIGNALING_PATHWAYS	34	-0.43431073	-1.1890776	0.14873418	0.9028128	1.0	1503	tags=21%, list=4%, signal=21%
WP_INSULIN_SIGNALING	160	-0.3405029	-1.1854298	0.06315789	0.89299375	1.0	3799	tags=26%, list=10%, signal=28%
WP_VITAMIN_D_IN_INFLAMMATORY_DISEASES	22	-0.47704	-1.1843463	0.19879518	0.8709832	1.0	3766	tags=32%, list=10%, signal=35%
WP_JOUBERT_SYNDROME	76	-0.3756157	-1.1835699	0.10830325	0.84847367	1.0	6414	tags=38%, list=18%, signal=46%
WP_CANCER_IMMUNOTHERAPY_BY_PD1_BLOCKADE	23	-0.4603514	-1.1543524	0.21806854	0.9676931	1.0	3593	tags=30%, list=10%, signal=34%
WP_GLIOBLASTOMA_SIGNALING_PATHWAYS	82	-0.3563969	-1.1421826	0.17372881	1.0	1.0	3511	tags=24%, list=10%, signal=27%
WP_PHOSPHOINOSITIDES_METABOLISM	49	-0.38813376	-1.1417369	0.18709677	0.98064137	1.0	6167	tags=41%, list=17%, signal=49%
WP_1Q211_COPY_NUMBER_VARIATION_SYNDROME	28	-0.4308663	-1.1377277	0.18770227	0.9754489	1.0	4562	tags=29%, list=12%, signal=33%
WP_REGULATION_OF_WNT_BCATENIN_SIGNALING_BY_SMALL_MOLECULE_COMPOUNDS	17	-0.49417105	-1.1365831	0.2755102	0.95716673	1.0	4463	tags=41%, list=12%, signal=47%
WP_MICRORNAS_IN_CARDIOMYOCYTE_HYPERTROPHY	84	-0.3471083	-1.1269777	0.16996047	0.9801887	1.0	7279	tags=39%, list=20%, signal=49%
WP_TRANSLATION_INHIBITORS_IN_CHRONICALLY_ACTIVATED_PDGFRA_CELLS	46	-0.39114913	-1.1182567	0.24305555	1.0	1.0	7100	tags=52%, list=19%, signal=65%
WP_15Q133_COPY_NUMBER_VARIATION_SYNDROME	18	-0.48072422	-1.1169701	0.2801205	0.9837837	1.0	1876	tags=22%, list=5%, signal=23%
WP_SEROTONIN_HTR1_GROUP_AND_FOS_PATHWAY	33	-0.41929698	-1.1167636	0.2392638	0.9620817	1.0	3741	tags=30%, list=10%, signal=34%
WP_LTF_DANGER_SIGNAL_RESPONSE_PATHWAY	19	-0.4689619	-1.1150297	0.28277636	0.9493325	1.0	8353	tags=47%, list=23%, signal=61%
WP_AIRWAY_SMOOTH_MUSCLE_CELL_CONTRACTION	17	-0.501299	-1.1141528	0.2882353	0.9326157	1.0	864	tags=24%, list=2%, signal=24%
WP_FOCAL_ADHESION	198	-0.3109085	-1.0996829	0.16883117	0.9825091	1.0	7310	tags=37%, list=20%, signal=46%
WP_CARDIAC_HYPERTROPHIC_RESPONSE	55	-0.3650657	-1.0971199	0.27960527	0.9742158	1.0	7365	tags=38%, list=20%, signal=48%
WP_CORTICOTROPINRELEASING_HORMONE_SIGNALING_PATHWAY	91	-0.33744392	-1.0943753	0.21343873	0.9670957	1.0	4013	tags=20%, list=11%, signal=22%
WP_T_CELL_RECEPTOR_AND_COSTIMULATORY_SIGNALING	29	-0.4159245	-1.0937356	0.2638889	0.9507265	1.0	7467	tags=52%, list=20%, signal=65%
WP_EICOSANOID_METABOLISM_VIA_LIPOOXYGENASES_LOX	29	-0.41078004	-1.086048	0.3	0.9710222	1.0	2406	tags=24%, list=7%, signal=26%
WP_FRAGILE_X_SYNDROME	120	-0.32494763	-1.0845783	0.23111111	0.95961636	1.0	3792	tags=23%, list=10%, signal=25%
WP_ATM_SIGNALING_IN_DEVELOPMENT_AND_DISEASE	44	-0.38171396	-1.0784246	0.2646048	0.97107244	1.0	3796	tags=27%, list=10%, signal=30%
WP_NSP1_FROM_SARSCOV2_INHIBITS_TRANSLATION_INITIATION_IN_THE_HOST_CELL	17	-0.46051592	-1.0761677	0.3192771	0.9637005	1.0	6517	tags=29%, list=18%, signal=36%
WP_HEART_DEVELOPMENT	44	-0.38095206	-1.069978	0.31907895	0.97595793	1.0	7678	tags=41%, list=21%, signal=52%
WP_INTERACTIONS_OF_NATURAL_KILLER_CELLS_IN_PANCREATIC_CANCER	27	-0.41618067	-1.063307	0.3425926	0.9901085	1.0	7198	tags=30%, list=20%, signal=37%
WP_B_CELL_RECEPTOR_SIGNALING_PATHWAY	97	-0.32860926	-1.0600512	0.28333333	0.9889417	1.0	3741	tags=22%, list=10%, signal=24%
WP_EGFEGFR_SIGNALING_PATHWAY	162	-0.30674258	-1.0588015	0.24277456	0.977812	1.0	4773	tags=27%, list=13%, signal=31%
WP_MBDNF_AND_PROBDNF_REGULATION_OF_GABA_NEUROTRANSMISSION	38	-0.37930512	-1.0575191	0.33548388	0.96647966	1.0	3741	tags=24%, list=10%, signal=26%
WP_INFLUENCE_OF_LAMINOPATHIES_ON_WNT_SIGNALING	36	-0.3885842	-1.0571109	0.33968255	0.9520882	1.0	1697	tags=19%, list=5%, signal=20%
WP_INTERFERON_TYPE_I_SIGNALING_PATHWAYS	54	-0.35914746	-1.0506258	0.3148148	0.9662282	1.0	4592	tags=31%, list=13%, signal=36%
WP_CCL18_SIGNALING_PATHWAY	50	-0.34714553	-1.0442927	0.32781458	0.9807416	1.0	4763	tags=28%, list=13%, signal=32%
WP_HAIR_FOLLICLE_DEVELOPMENT_ORGANOGENESIS_PART_2_OF_3	32	-0.3919498	-1.0414246	0.35625	0.9785332	1.0	7370	tags=38%, list=20%, signal=47%
WP_INTERACTOME_OF_POLYCOMB_REPRESSIVE_COMPLEX_2_PRC2	16	-0.45510355	-1.0329581	0.39673913	1.0	1.0	2430	tags=25%, list=7%, signal=27%
WP_MONOAMINE_GPCRS	33	-0.38210008	-1.0306709	0.36549708	0.99884564	1.0	4133	tags=21%, list=11%, signal=24%
WP_INTEGRINMEDIATED_CELL_ADHESION	101	-0.31294972	-1.0255479	0.3478261	1.0	1.0	5339	tags=29%, list=15%, signal=34%
WP_GPCRS_CLASS_B_SECRETINLIKE	23	-0.41869727	-1.0245512	0.3846154	0.99721605	1.0	608	tags=13%, list=2%, signal=13%
WP_REGULATION_OF_APOPTOSIS_BY_PARATHYROID_HORMONERELATED_PROTEIN	22	-0.4219666	-1.0229201	0.37650603	0.99005455	1.0	3138	tags=27%, list=9%, signal=30%
WP_GDNFRET_SIGNALING_AXIS	23	-0.4196981	-1.0218681	0.40963855	0.9802592	1.0	6645	tags=43%, list=18%, signal=53%
WP_MAPK_SIGNALING_PATHWAY	245	-0.281379	-1.0179448	0.33606556	0.9841027	1.0	4610	tags=24%, list=13%, signal=27%
WP_SIGNAL_TRANSDUCTION_THROUGH_IL1R	33	-0.3796245	-1.0158452	0.38819876	0.97913104	1.0	2416	tags=15%, list=7%, signal=16%
WP_TCELL_RECEPTOR_TCR_SIGNALING_PATHWAY	90	-0.3122787	-1.0136709	0.37238494	0.97473323	1.0	3936	tags=20%, list=11%, signal=22%
WP_HYPOTHESIZED_PATHWAYS_IN_PATHOGENESIS_OF_CARDIOVASCULAR_DISEASE	25	-0.39913175	-1.0091242	0.43417367	0.9817778	1.0	5940	tags=28%, list=16%, signal=33%
WP_ANGIOGENESIS	24	-0.39545515	-1.0042157	0.44408944	0.9907074	1.0	7467	tags=50%, list=20%, signal=63%
WP_CHEMOKINE_SIGNALING_PATHWAY	164	-0.28665674	-1.0020922	0.4124294	0.98751396	1.0	5940	tags=26%, list=16%, signal=31%
WP_MRNA_PROCESSING	126	-0.30216333	-0.9970324	0.46892655	0.9969718	1.0	7202	tags=37%, list=20%, signal=46%
WP_MIR5093P_ALTERATION_OF_YAP1ECM_AXIS	17	-0.43283057	-0.9948386	0.45	0.99425006	1.0	4210	tags=35%, list=12%, signal=40%
WP_AMPACTIVATED_PROTEIN_KINASE_AMPK_SIGNALING	66	-0.3243624	-0.98818415	0.4473684	1.0	1.0	7956	tags=41%, list=22%, signal=52%
WP_CIRCADIAN_RHYTHM_GENES	200	-0.2764773	-0.98646367	0.46327683	1.0	1.0	4531	tags=25%, list=12%, signal=28%
WP_MALIGNANT_PLEURAL_MESOTHELIOMA	435	-0.26024035	-0.98412853	0.5	1.0	1.0	4322	tags=22%, list=12%, signal=24%
WP_HEAD_AND_NECK_SQUAMOUS_CELL_CARCINOMA	73	-0.3125864	-0.9834373	0.42276424	0.9951283	1.0	3501	tags=25%, list=10%, signal=27%
WP_EMBRYONIC_STEM_CELL_PLURIPOTENCY_PATHWAYS	116	-0.29394642	-0.9781312	0.52380955	1.0	1.0	4463	tags=20%, list=12%, signal=23%
WP_FACTORS_AND_PATHWAYS_AFFECTING_INSULINLIKE_GROWTH_FACTOR_IGF1AKT_SIGNALING	37	-0.3554115	-0.9761281	0.48534203	1.0	1.0	6809	tags=43%, list=19%, signal=53%
WP_DEVELOPMENT_AND_HETEROGENEITY_OF_THE_ILC_FAMILY	32	-0.3631278	-0.9715752	0.4923077	1.0	1.0	6828	tags=28%, list=19%, signal=35%
WP_MELANOMA	68	-0.31699544	-0.97094053	0.5141844	1.0	1.0	3741	tags=21%, list=10%, signal=23%
WP_INITIATION_OF_TRANSCRIPTION_AND_TRANSLATION_ELONGATION_AT_THE_HIV1_LTR	32	-0.3717158	-0.9709082	0.4953846	0.99028015	1.0	5011	tags=31%, list=14%, signal=36%
WP_P38_MAPK_SIGNALING_PATHWAY	34	-0.3542132	-0.96892935	0.502809	0.98775834	1.0	5382	tags=29%, list=15%, signal=34%
WP_REGULATION_OF_SISTER_CHROMATID_SEPARATION_AT_THE_METAPHASEANAPHASE_TRANSITION	15	-0.43984804	-0.96833926	0.46791443	0.9788647	1.0	6727	tags=53%, list=18%, signal=65%
WP_KISSPEPTINKISSPEPTIN_RECEPTOR_SYSTEM_IN_THE_OVARY	39	-0.3485762	-0.96593684	0.5135135	0.9784286	1.0	3934	tags=26%, list=11%, signal=29%
WP_REGULATION_OF_ACTIN_CYTOSKELETON	149	-0.28242964	-0.96529883	0.5555556	0.97015196	1.0	5940	tags=30%, list=16%, signal=36%
WP_ARRHYTHMOGENIC_RIGHT_VENTRICULAR_CARDIOMYOPATHY	75	-0.30954987	-0.9633701	0.49809885	0.96756816	1.0	3442	tags=20%, list=9%, signal=22%
WP_HAIR_FOLLICLE_DEVELOPMENT_CYTODIFFERENTIATION_PART_3_OF_3	88	-0.29968435	-0.96324486	0.526087	0.9574898	1.0	5550	tags=23%, list=15%, signal=27%
WP_PKCGAMMA_CALCIUM_SIGNALING_PATHWAY_IN_ATAXIA	22	-0.39772117	-0.9627388	0.5058824	0.9494077	1.0	3669	tags=27%, list=10%, signal=30%
WP_SEROTONIN_RECEPTOR_2_AND_ELKSRFGATA4_SIGNALING	20	-0.40128842	-0.95989656	0.5067751	0.9504802	1.0	7678	tags=50%, list=21%, signal=63%
WP_EFFECT_OF_PROGERIN_ON_GENES_INVOLVED_IN_HUTCHINSONGILFORD_PROGERIA_SYNDROME	22	-0.39600274	-0.95498013	0.5243243	0.9608581	1.0	9044	tags=59%, list=25%, signal=78%
WP_PDGF_PATHWAY	40	-0.34560147	-0.95425653	0.5530547	0.9538999	1.0	8206	tags=48%, list=22%, signal=61%
WP_FOCAL_ADHESION_PI3KAKTMTORSIGNALING_PATHWAY	304	-0.2583771	-0.9539032	0.6896552	0.94557405	1.0	7340	tags=30%, list=20%, signal=38%
WP_COMPLEMENT_ACTIVATION	22	-0.3880376	-0.9534952	0.5126051	0.93730366	1.0	4963	tags=32%, list=14%, signal=37%
WP_COVID19_ADVERSE_OUTCOME_PATHWAY	15	-0.4244588	-0.9500915	0.52974504	0.9412196	1.0	3221	tags=13%, list=9%, signal=15%
WP_CAMKK2_PATHWAY	34	-0.3562182	-0.9486769	0.54037267	0.93710524	1.0	1111	tags=18%, list=3%, signal=18%
WP_THYROID_HORMONES_PRODUCTION_AND_PERIPHERAL_DOWNSTREAM_SIGNALING_EFFECTS	95	-0.29622987	-0.947482	0.5923077	0.932499	1.0	3243	tags=18%, list=9%, signal=20%
WP_CLEAR_CELL_RENAL_CELL_CARCINOMA_PATHWAYS	85	-0.29785946	-0.94718206	0.5787546	0.9244792	1.0	4546	tags=25%, list=12%, signal=28%
WP_PHOSPHODIESTERASES_IN_NEURONAL_FUNCTION	52	-0.32206586	-0.9461061	0.53264606	0.9199143	1.0	1161	tags=15%, list=3%, signal=16%
WP_MET_IN_TYPE_1_PAPILLARY_RENAL_CELL_CARCINOMA	58	-0.31346905	-0.9444937	0.5968992	0.91755927	1.0	3962	tags=26%, list=11%, signal=29%
WP_NRP1TRIGGERED_SIGNALING_PATHWAYS_IN_PANCREATIC_CANCER	53	-0.31477255	-0.942286	0.5766129	0.91703284	1.0	4274	tags=25%, list=12%, signal=28%
WP_ERBB_SIGNALING_PATHWAY	90	-0.2912104	-0.9403117	0.63773584	0.9154066	1.0	4065	tags=22%, list=11%, signal=25%
WP_RESISTIN_AS_A_REGULATOR_OF_INFLAMMATION	33	-0.34688032	-0.93746823	0.55414015	0.9175574	1.0	2867	tags=21%, list=8%, signal=23%
WP_ENDOPLASMIC_RETICULUM_STRESS_RESPONSE_IN_CORONAVIRUS_INFECTION	47	-0.3266194	-0.93471646	0.6	0.91963613	1.0	3342	tags=19%, list=9%, signal=21%
WP_RANKLRANK_SIGNALING_PATHWAY	55	-0.31164697	-0.932025	0.5882353	0.9216553	1.0	3597	tags=20%, list=10%, signal=22%
WP_WNT_SIGNALING	114	-0.28188223	-0.93134433	0.6712963	0.9157565	1.0	5011	tags=25%, list=14%, signal=29%
WP_TUMOR_SUPPRESSOR_ACTIVITY_OF_SMARCB1	29	-0.3557644	-0.9252339	0.55780345	0.9298476	1.0	2093	tags=24%, list=6%, signal=26%
WP_RELATIONSHIP_BETWEEN_INFLAMMATION_COX2_AND_EGFR	25	-0.3653592	-0.9237505	0.5649547	0.92690176	1.0	7702	tags=48%, list=21%, signal=61%
WP_NETRINUNC5B_SIGNALING_PATHWAY	52	-0.30655065	-0.91108626	0.7013889	0.96586424	1.0	7470	tags=40%, list=20%, signal=51%
WP_GASTRIN_SIGNALING_PATHWAY	114	-0.2709301	-0.91064227	0.7943925	0.9588782	1.0	7702	tags=39%, list=21%, signal=50%
WP_HIPPOMERLIN_SIGNALING_DYSREGULATION	119	-0.2715782	-0.90438503	0.7641509	0.97374815	1.0	7309	tags=35%, list=20%, signal=44%
WP_GPR143_IN_MELANOCYTES_AND_RETINAL_PIGMENT_EPITHELIUM_CELLS	30	-0.3565108	-0.9032203	0.6442953	0.9694589	1.0	4610	tags=30%, list=13%, signal=34%
WP_COHESIN_COMPLEX_CORNELIA_DE_LANGE_SYNDROME	34	-0.33887437	-0.9026178	0.59294873	0.9630774	1.0	6468	tags=44%, list=18%, signal=54%
WP_MFAP5_EFFECT_ON_PERMEABILITY_AND_MOTILITY_OF_ENDOTHELIAL_CELLS_VIA_CYTOSKELETON_REARRANGEMENT	18	-0.39175367	-0.90261465	0.5897436	0.9548565	1.0	5940	tags=39%, list=16%, signal=46%
WP_EPITHELIAL_TO_MESENCHYMAL_TRANSITION_IN_COLORECTAL_CANCER	160	-0.25937006	-0.89926046	0.8674033	0.9580676	1.0	5337	tags=22%, list=15%, signal=25%
WP_NEURODEGENERATION_WITH_BRAIN_IRON_ACCUMULATION_NBIA_SUBTYPES_PATHWAY	44	-0.32061324	-0.89817566	0.6611296	0.9540031	1.0	4276	tags=27%, list=12%, signal=31%
WP_SEROTONIN_AND_ANXIETY	17	-0.39257458	-0.89636594	0.61141306	0.9523755	1.0	3766	tags=18%, list=10%, signal=20%
WP_RAS_SIGNALING	182	-0.24955338	-0.88853896	0.92045456	0.9709786	1.0	7609	tags=36%, list=21%, signal=45%
WP_MICROTUBULE_CYTOSKELETON_REGULATION	46	-0.30461663	-0.8882875	0.67834395	0.9638144	1.0	4510	tags=30%, list=12%, signal=35%
WP_NANOPARTICLEMEDIATED_ACTIVATION_OF_RECEPTOR_SIGNALING	28	-0.34247056	-0.88808304	0.6578171	0.9566578	1.0	7380	tags=36%, list=20%, signal=45%
WP_NANOPARTICLE_TRIGGERED_AUTOPHAGIC_CELL_DEATH	23	-0.3478766	-0.8753034	0.6647887	0.9897381	1.0	3705	tags=26%, list=10%, signal=29%
WP_ETHANOL_EFFECTS_ON_HISTONE_MODIFICATIONS	31	-0.3328635	-0.8671218	0.6981707	1.0	1.0	4250	tags=23%, list=12%, signal=26%
WP_NEURAL_CREST_DIFFERENTIATION	101	-0.26954797	-0.8643961	0.8601695	1.0	1.0	7086	tags=34%, list=19%, signal=42%
WP_INTERLEUKIN1_IL1_STRUCTURAL_PATHWAY	49	-0.29551032	-0.86368895	0.75	1.0	1.0	6811	tags=31%, list=19%, signal=38%
WP_CELL_MIGRATION_AND_INVASION_THROUGH_P75NTR	30	-0.32476336	-0.8616856	0.70414203	0.9998801	1.0	3750	tags=27%, list=10%, signal=30%
WP_EGFR_TYROSINE_KINASE_INHIBITOR_RESISTANCE	84	-0.27091044	-0.85954964	0.86585367	0.99853283	1.0	3616	tags=19%, list=10%, signal=21%
WP_BDNFTRKB_SIGNALING	33	-0.32057798	-0.8592584	0.7375	0.991745	1.0	3741	tags=24%, list=10%, signal=27%
WP_TGFBETA_RECEPTOR_SIGNALING_IN_SKELETAL_DYSPLASIAS	59	-0.28495315	-0.85466456	0.82101166	0.99753946	1.0	4274	tags=20%, list=12%, signal=23%
WP_GENES_RELATED_TO_PRIMARY_CILIUM_DEVELOPMENT_BASED_ON_CRISPR	96	-0.25971332	-0.85171664	0.91284406	0.99785066	1.0	4541	tags=25%, list=12%, signal=28%
WP_G13_SIGNALING_PATHWAY	39	-0.30635288	-0.8516382	0.74018127	0.9905414	1.0	3418	tags=21%, list=9%, signal=23%
WP_TGFBETA_SIGNALING_PATHWAY	132	-0.2483903	-0.8486266	0.96590906	0.9909598	1.0	4463	tags=23%, list=12%, signal=26%
WP_NOTCH_SIGNALING_PATHWAY	61	-0.27907214	-0.84771985	0.8582677	0.98600274	1.0	4387	tags=23%, list=12%, signal=26%
WP_ERK_PATHWAY_IN_HUNTINGTONS_DISEASE	15	-0.37855	-0.84404516	0.67638487	0.98849577	1.0	6975	tags=53%, list=19%, signal=66%
WP_PYRIMIDINE_METABOLISM_AND_RELATED_DISEASES	17	-0.37317345	-0.83549196	0.7012987	1.0	1.0	4078	tags=35%, list=11%, signal=40%
WP_LEPTIN_SIGNALING_PATHWAY	76	-0.26381412	-0.8327081	0.92720306	1.0	1.0	4260	tags=21%, list=12%, signal=24%
WP_ENDOMETRIAL_CANCER	63	-0.27665442	-0.82860625	0.86071426	1.0	1.0	6099	tags=33%, list=17%, signal=40%
WP_EXTRACELLULAR_VESICLEMEDIATED_SIGNALING_IN_RECIPIENT_CELLS	30	-0.31338686	-0.82773614	0.7939394	0.9997222	1.0	4986	tags=27%, list=14%, signal=31%
WP_TGFBETA_RECEPTOR_SIGNALING	55	-0.27926764	-0.8271745	0.87586206	0.9939296	1.0	4274	tags=20%, list=12%, signal=23%
WP_HIPPO_SIGNALING_REGULATION_PATHWAYS	97	-0.25124073	-0.8163702	0.96929824	1.0	1.0	8040	tags=38%, list=22%, signal=49%
WP_AMPLIFICATION_AND_EXPANSION_OF_ONCOGENIC_PATHWAYS_AS_METASTATIC_TRAITS	17	-0.35426193	-0.8075228	0.7593583	1.0	1.0	7858	tags=53%, list=21%, signal=67%
WP_GLYCOGEN_SYNTHESIS_AND_DEGRADATION	40	-0.28162643	-0.80611753	0.8859935	1.0	1.0	3840	tags=20%, list=10%, signal=22%
WP_GABA_RECEPTOR_SIGNALING	31	-0.30174953	-0.8030508	0.85714287	1.0	1.0	2040	tags=13%, list=6%, signal=14%
WP_BIOMARKERS_FOR_PYRIMIDINE_METABOLISM_DISORDERS	15	-0.35815948	-0.8024067	0.7688312	1.0	1.0	4078	tags=33%, list=11%, signal=37%
WP_HEREDITARY_LEIOMYOMATOSIS_AND_RENAL_CELL_CARCINOMA_PATHWAY	20	-0.3377183	-0.79986364	0.75789475	1.0	1.0	8750	tags=50%, list=24%, signal=66%
WP_MAMMALIAN_DISORDER_OF_SEXUAL_DEVELOPMENT	25	-0.31890774	-0.7986118	0.85046726	1.0	1.0	6482	tags=28%, list=18%, signal=34%
WP_WNTBETACATENIN_SIGNALING_PATHWAY_IN_LEUKEMIA	26	-0.31444392	-0.79793787	0.8108108	1.0	1.0	4540	tags=31%, list=12%, signal=35%
WP_MAPK_PATHWAY_IN_CONGENITAL_THYROID_CANCER	16	-0.35657543	-0.7843794	0.7733711	1.0	1.0	3616	tags=31%, list=10%, signal=35%
WP_IL2_SIGNALING_PATHWAY	42	-0.27449143	-0.78148013	0.9247649	1.0	1.0	2972	tags=17%, list=8%, signal=18%
WP_ESTROGEN_SIGNALING_PATHWAY	23	-0.30588093	-0.78115535	0.8702065	1.0	1.0	3741	tags=26%, list=10%, signal=29%
WP_ANGIOTENSIN_II_RECEPTOR_TYPE_1_PATHWAY	28	-0.301906	-0.78024036	0.85240966	1.0	1.0	4528	tags=29%, list=12%, signal=33%
WP_DIFFERENTIATION_OF_WHITE_AND_BROWN_ADIPOCYTE	25	-0.30151582	-0.7799532	0.84	0.9971659	1.0	7065	tags=40%, list=19%, signal=50%
WP_REGUCALCIN_IN_PROXIMAL_TUBULE_EPITHELIAL_KIDNEY_CELLS	33	-0.28551555	-0.7623849	0.9074627	1.0	1.0	4528	tags=24%, list=12%, signal=28%
WP_RAS_AND_BRADYKININ_PATHWAYS_IN_COVID19	29	-0.29355976	-0.76214886	0.9230769	1.0	1.0	997	tags=10%, list=3%, signal=11%
WP_NRF2ARE_REGULATION	23	-0.30633587	-0.7552646	0.88087773	1.0	1.0	7531	tags=39%, list=21%, signal=49%
WP_PREIMPLANTATION_EMBRYO	57	-0.24745904	-0.7448623	0.9931507	1.0	1.0	7383	tags=26%, list=20%, signal=33%
WP_TCELL_ANTIGEN_RECEPTOR_TCR_PATHWAY_DURING_STAPHYLOCOCCUS_AUREUS_INFECTION	62	-0.24616031	-0.7424338	0.996124	1.0	1.0	3669	tags=16%, list=10%, signal=18%
WP_NEURAL_CREST_CELL_MIGRATION_IN_CANCER	42	-0.2670829	-0.73964584	0.9243986	1.0	1.0	7402	tags=43%, list=20%, signal=54%
WP_PDGFRBETA_PATHWAY	29	-0.28345868	-0.7343608	0.9061583	1.0	1.0	9087	tags=59%, list=25%, signal=78%
WP_MAMMARY_GLAND_DEVELOPMENT_PATHWAY_EMBRYONIC_DEVELOPMENT_STAGE_1_OF_4	15	-0.3366021	-0.7303408	0.8677686	1.0	1.0	2690	tags=20%, list=7%, signal=22%
WP_SEROTONIN_RECEPTOR_467_AND_NR3C_SIGNALING	19	-0.31028554	-0.7302896	0.91598916	1.0	1.0	5940	tags=37%, list=16%, signal=44%
WP_PATHOGENESIS_OF_SARSCOV2_MEDIATED_BY_NSP9NSP10_COMPLEX	21	-0.2960524	-0.72258925	0.9516129	1.0	1.0	7310	tags=29%, list=20%, signal=36%
WP_TRANSLATION_FACTORS	51	-0.24615514	-0.72017753	0.9825784	0.99717045	1.0	6848	tags=31%, list=19%, signal=39%
WP_IL17_SIGNALING_PATHWAY	32	-0.27505746	-0.7142852	0.93521124	0.9953724	1.0	3328	tags=19%, list=9%, signal=21%
WP_16P112_DISTAL_DELETION_SYNDROME	32	-0.26284337	-0.6993622	0.9714286	0.9990544	1.0	8437	tags=44%, list=23%, signal=57%
WP_HOSTPATHOGEN_INTERACTION_OF_HUMAN_CORONAVIRUSES_AUTOPHAGY	19	-0.28905755	-0.6814805	0.9395604	1.0	1.0	4276	tags=32%, list=12%, signal=36%
WP_AUTOPHAGY	30	-0.2573774	-0.6790666	0.9837133	0.9975272	1.0	8419	tags=47%, list=23%, signal=61%
WP_CYTOKINES_AND_INFLAMMATORY_RESPONSE	26	-0.2627896	-0.66930825	0.98333335	0.9955262	1.0	6780	tags=23%, list=19%, signal=28%
WP_OSTEOCLAST_SIGNALING	16	-0.29992366	-0.66910404	0.93586004	0.9898124	1.0	560	tags=6%, list=2%, signal=6%
WP_EBSTEINBARR_VIRUS_LMP1_SIGNALING	23	-0.22905864	-0.5647521	0.99706745	0.9991225	1.0	6404	tags=22%, list=18%, signal=26%

## Sheet: SK-N-AS 72h upregulated
NAME	SIZE	ES	NES	NOM p-val	FDR q-val	FWER p-val	RANK AT MAX	LEADING EDGE
WP_PLATELETMEDIATED_INTERACTIONS_WITH_VASCULAR_AND_CIRCULATING_CELLS	17	0.8323137	1.7453476	0.0	0.037124287	0.038	3867	tags=65%, list=11%, signal=72%
WP_TYPE_II_INTERFERON_SIGNALING_IFNG	36	0.6912579	1.6234615	0.0012180269	0.20903338	0.356	5689	tags=47%, list=16%, signal=56%
WP_IL1_AND_MEGAKARYOCYTES_IN_OBESITY	24	0.7303597	1.6178895	0.0051150895	0.1534124	0.38	5610	tags=46%, list=15%, signal=54%
WP_MATRIX_METALLOPROTEINASES	30	0.6898164	1.5657328	0.008663367	0.2888827	0.696	7625	tags=47%, list=21%, signal=59%
WP_KYNURENINE_PATHWAY_AND_LINKS_TO_CELL_SENESCENCE	23	0.7002451	1.5386019	0.0077220076	0.36700287	0.833	4443	tags=39%, list=12%, signal=45%
WP_PKCGAMMA_CALCIUM_SIGNALING_PATHWAY_IN_ATAXIA	22	0.7020417	1.5027994	0.0104302475	0.5286198	0.965	6011	tags=50%, list=16%, signal=60%
WP_DEREGULATION_OF_RAB_AND_RAB_EFFECTOR_GENES_IN_BLADDER_CANCER	16	0.729158	1.4926858	0.024489796	0.53301555	0.981	5435	tags=56%, list=15%, signal=66%
WP_TGFBETA_RECEPTOR_SIGNALING_IN_SKELETAL_DYSPLASIAS	59	0.5849245	1.4808519	0.011481056	0.549187	0.991	11217	tags=64%, list=31%, signal=93%
WP_TGFBETA_RECEPTOR_SIGNALING	55	0.5846807	1.4567549	0.005727377	0.67193675	1.0	11217	tags=65%, list=31%, signal=94%
WP_NOCGMPPKG_MEDIATED_NEUROPROTECTION	47	0.5901149	1.4553682	0.012850467	0.6154077	1.0	3809	tags=34%, list=10%, signal=38%
WP_BURN_WOUND_HEALING	104	0.5418166	1.4458225	0.004255319	0.63051105	1.0	6034	tags=39%, list=16%, signal=47%
WP_INTERACTIONS_BETWEEN_IMMUNE_CELLS_AND_MICRORNAS_IN_TUMOR_MICROENVIRONMENT	28	0.6303396	1.4416306	0.03598015	0.609055	1.0	10723	tags=61%, list=29%, signal=86%
WP_MYD88_DISTINCT_INPUTOUTPUT_PATHWAY	18	0.68864375	1.4157246	0.04419192	0.7670189	1.0	3849	tags=39%, list=11%, signal=43%
WP_P53_TRANSCRIPTIONAL_GENE_NETWORK	66	0.5520475	1.4105862	0.021372328	0.75752866	1.0	8697	tags=55%, list=24%, signal=71%
WP_RAS_AND_BRADYKININ_PATHWAYS_IN_COVID19	29	0.60155076	1.378745	0.040640395	1.0	1.0	6878	tags=45%, list=19%, signal=55%
WP_TAMOXIFEN_METABOLISM	21	0.6423167	1.3779687	0.060645163	0.9524427	1.0	2521	tags=24%, list=7%, signal=26%
WP_COMPLEMENT_SYSTEM_IN_NEURONAL_DEVELOPMENT_AND_PLASTICITY	104	0.517642	1.377456	0.021299254	0.9011403	1.0	4926	tags=33%, list=13%, signal=38%
WP_MIRNAS_INVOLVEMENT_IN_THE_IMMUNE_RESPONSE_IN_SEPSIS	38	0.5743241	1.3690419	0.046004843	0.93067545	1.0	3849	tags=26%, list=11%, signal=29%
WP_IL6_SIGNALING_PATHWAY	43	0.5665663	1.3666054	0.047789726	0.9057973	1.0	12079	tags=65%, list=33%, signal=97%
WP_UREA_CYCLE_AND_METABOLISM_OF_AMINO_GROUPS	21	0.6479657	1.3646122	0.050397877	0.8798059	1.0	4972	tags=38%, list=14%, signal=44%
WP_VITAMIN_D_RECEPTOR_PATHWAY	184	0.49236184	1.3611717	0.003076923	0.8680885	1.0	7611	tags=38%, list=21%, signal=47%
WP_PHOTODYNAMIC_THERAPYINDUCED_UNFOLDED_PROTEIN_RESPONSE	25	0.6205312	1.3593062	0.056194127	0.8446993	1.0	3653	tags=32%, list=10%, signal=36%
WP_PROSTAGLANDIN_SIGNALING	33	0.58212346	1.3591729	0.049881235	0.8090315	1.0	7469	tags=42%, list=20%, signal=53%
WP_PROSTAGLANDIN_SYNTHESIS_AND_REGULATION	45	0.5630498	1.3568513	0.044340722	0.7947004	1.0	9390	tags=67%, list=26%, signal=90%
WP_ENDOTHELIN_PATHWAYS	33	0.5757539	1.3477507	0.07151515	0.82996607	1.0	4609	tags=39%, list=13%, signal=45%
WP_TYPE_I_COLLAGEN_SYNTHESIS_IN_THE_CONTEXT_OF_OSTEOGENESIS_IMPERFECTA	33	0.5748788	1.340244	0.07151515	0.8591233	1.0	12399	tags=64%, list=34%, signal=96%
WP_VASOPRESSINREGULATED_WATER_REABSORPTION	44	0.5542509	1.3384528	0.052757792	0.8408081	1.0	7883	tags=43%, list=22%, signal=55%
WP_IMMUNE_RESPONSE_TO_TUBERCULOSIS	23	0.61222094	1.3373396	0.09207161	0.8196376	1.0	10480	tags=65%, list=29%, signal=91%
WP_ALLOGRAFT_REJECTION	88	0.5008715	1.3344475	0.03812636	0.8119359	1.0	9361	tags=36%, list=26%, signal=49%
WP_NUCLEAR_RECEPTORS_IN_LIPID_METABOLISM_AND_TOXICITY	33	0.5666068	1.3322737	0.08004926	0.8021841	1.0	8183	tags=45%, list=22%, signal=58%
WP_BMP_SIGNALING_IN_EYELID_DEVELOPMENT	20	0.62250817	1.3302144	0.089032255	0.7910548	1.0	5943	tags=60%, list=16%, signal=72%
WP_COMPLEMENT_SYSTEM	97	0.50549334	1.329602	0.02508179	0.7711733	1.0	7527	tags=39%, list=21%, signal=49%
WP_CELLS_AND_MOLECULES_INVOLVED_IN_LOCAL_ACUTE_INFLAMMATORY_RESPONSE	17	0.6501609	1.3279123	0.0894526	0.7591346	1.0	4926	tags=47%, list=13%, signal=54%
WP_SPLICING_FACTOR_NOVA_REGULATED_SYNAPTIC_PROTEINS	42	0.5538969	1.3278605	0.06153846	0.73717964	1.0	5987	tags=33%, list=16%, signal=40%
WP_STRIATED_MUSCLE_CONTRACTION_PATHWAY	38	0.55743665	1.3236667	0.06451613	0.74509484	1.0	5685	tags=39%, list=16%, signal=47%
WP_BLOOD_CLOTTING_CASCADE	23	0.6115232	1.3205849	0.08229426	0.74590397	1.0	1863	tags=26%, list=5%, signal=27%
WP_ACUTE_VIRAL_MYOCARDITIS	86	0.5028712	1.3177835	0.043243244	0.7451899	1.0	10987	tags=50%, list=30%, signal=71%
WP_NEUROINFLAMMATION_AND_GLUTAMATERGIC_SIGNALING	141	0.47734812	1.312535	0.016580312	0.7596711	1.0	10314	tags=48%, list=28%, signal=67%
WP_PEPTIDE_GPCRS	74	0.5018265	1.3087277	0.05016358	0.7654257	1.0	5669	tags=26%, list=15%, signal=30%
WP_PRADERWILLI_AND_ANGELMAN_SYNDROME	62	0.51429164	1.3071892	0.06138393	0.7555479	1.0	9739	tags=55%, list=27%, signal=75%
WP_ARYL_HYDROCARBON_RECEPTOR_PATHWAY_WP2873	46	0.5297411	1.3065153	0.07665505	0.74106324	1.0	8506	tags=37%, list=23%, signal=48%
WP_HAIR_FOLLICLE_DEVELOPMENT_CYTODIFFERENTIATION_PART_3_OF_3	88	0.4936204	1.3056468	0.037199125	0.7289326	1.0	9948	tags=41%, list=27%, signal=56%
WP_COPPER_HOMEOSTASIS	52	0.52201647	1.3008394	0.07594936	0.7420586	1.0	10948	tags=58%, list=30%, signal=82%
WP_GALANIN_RECEPTOR_PATHWAY	21	0.6014405	1.3002106	0.11363637	0.7296161	1.0	7651	tags=52%, list=21%, signal=66%
WP_MIRNA_REGULATION_OF_P53_PATHWAY_IN_PROSTATE_CANCER	24	0.5831986	1.299509	0.11553273	0.71732235	1.0	7400	tags=58%, list=20%, signal=73%
WP_SPINAL_CORD_INJURY	116	0.48131308	1.298997	0.032943677	0.7049445	1.0	9869	tags=52%, list=27%, signal=71%
WP_FOXP3_IN_COVID19	15	0.6353224	1.295765	0.13422818	0.7097877	1.0	8162	tags=73%, list=22%, signal=94%
WP_MIR5093P_ALTERATION_OF_YAP1ECM_AXIS	17	0.6168906	1.2936283	0.12920593	0.70717	1.0	5090	tags=53%, list=14%, signal=61%
WP_OREXIN_RECEPTOR_PATHWAY	153	0.4703544	1.2935927	0.02886598	0.6930381	1.0	9271	tags=44%, list=25%, signal=58%
WP_EICOSANOID_METABOLISM_VIA_CYCLOOXYGENASES_COX	30	0.5673897	1.2926948	0.10209102	0.68440604	1.0	8956	tags=53%, list=24%, signal=71%
WP_TYROBP_CAUSAL_NETWORK_IN_MICROGLIA	60	0.5140067	1.2901407	0.05536723	0.6856721	1.0	7619	tags=37%, list=21%, signal=46%
WP_ANGIOTENSIN_II_RECEPTOR_TYPE_1_PATHWAY	28	0.5697065	1.2869736	0.11662531	0.6903685	1.0	5486	tags=39%, list=15%, signal=46%
WP_UREA_CYCLE_AND_ASSOCIATED_PATHWAYS	24	0.577955	1.2862709	0.124528304	0.6813744	1.0	10837	tags=58%, list=30%, signal=83%
WP_HIPPO_SIGNALING_REGULATION_PATHWAYS	97	0.48193958	1.285096	0.05952381	0.6754287	1.0	7162	tags=39%, list=20%, signal=49%
WP_UNFOLDED_PROTEIN_RESPONSE	24	0.5767275	1.2828417	0.12836185	0.6751194	1.0	11879	tags=58%, list=32%, signal=86%
WP_VITAMIN_A_AND_CAROTENOID_METABOLISM	43	0.5221736	1.2810718	0.1007109	0.67302865	1.0	4502	tags=30%, list=12%, signal=34%
WP_TGFBETA_SIGNALING_IN_THYROID_CELLS_FOR_EPITHELIALMESENCHYMAL_TRANSITION	18	0.61602914	1.2798336	0.13801757	0.6683724	1.0	9888	tags=67%, list=27%, signal=91%
WP_COMPLEMENT_AND_COAGULATION_CASCADES	58	0.511319	1.2770482	0.10996564	0.6724014	1.0	2685	tags=24%, list=7%, signal=26%
WP_MELATONIN_METABOLISM_AND_EFFECTS	37	0.54042894	1.2709527	0.12783751	0.6940282	1.0	11567	tags=68%, list=32%, signal=99%
WP_GLUCOCORTICOID_RECEPTOR_PATHWAY	70	0.49132538	1.269151	0.06629834	0.6920559	1.0	8049	tags=41%, list=22%, signal=53%
WP_PATHOGENIC_ESCHERICHIA_COLI_INFECTION	55	0.5095311	1.2682579	0.10941176	0.6852075	1.0	11109	tags=62%, list=30%, signal=89%
WP_G13_SIGNALING_PATHWAY	39	0.5318598	1.2613367	0.11956522	0.7103339	1.0	10980	tags=64%, list=30%, signal=91%
WP_WNT_SIGNALING	114	0.46835777	1.260917	0.05590717	0.70127743	1.0	9226	tags=41%, list=25%, signal=55%
WP_MAMMARY_GLAND_DEVELOPMENT_PATHWAY_PREGNANCY_AND_LACTATION_STAGE_3_OF_4	32	0.54087627	1.2540917	0.12709832	0.72807914	1.0	11665	tags=56%, list=32%, signal=83%
WP_GPCRS_CLASS_A_RHODOPSINLIKE	255	0.44540256	1.2537218	0.018108651	0.7189874	1.0	8095	tags=30%, list=22%, signal=38%
WP_CELL_DIFFERENTIATION_EXPANDED_INDEX	19	0.59129107	1.252778	0.14814815	0.71332055	1.0	4581	tags=37%, list=13%, signal=42%
WP_BRAINDERIVED_NEUROTROPHIC_FACTOR_BDNF_SIGNALING_PATHWAY	144	0.45648757	1.250641	0.04825462	0.71414924	1.0	11400	tags=57%, list=31%, signal=82%
WP_DNA_DAMAGE_RESPONSE_ONLY_ATM_DEPENDENT	110	0.46811265	1.2497255	0.06907545	0.7084337	1.0	10948	tags=54%, list=30%, signal=76%
WP_TOLLLIKE_RECEPTOR_SIGNALING_RELATED_TO_MYD88	31	0.53495497	1.2484846	0.13341494	0.70491916	1.0	4075	tags=29%, list=11%, signal=33%
WP_INTRACELLULAR_TRAFFICKING_PROTEINS_INVOLVED_IN_CMT_NEUROPATHY	27	0.5594593	1.2477003	0.15031056	0.698947	1.0	10841	tags=63%, list=30%, signal=89%
WP_OSTEOCLAST_SIGNALING	16	0.6160783	1.2405509	0.17326057	0.72843874	1.0	9122	tags=63%, list=25%, signal=83%
WP_OVERVIEW_OF_PROINFLAMMATORY_AND_PROFIBROTIC_MEDIATORS	127	0.45259964	1.236839	0.071428575	0.7383716	1.0	7577	tags=24%, list=21%, signal=30%
WP_NUCLEAR_RECEPTORS	38	0.51953757	1.2364682	0.15289766	0.73032504	1.0	4735	tags=29%, list=13%, signal=33%
WP_SULFATION_BIOTRANSFORMATION_REACTION	16	0.6123138	1.2361681	0.18133333	0.72220683	1.0	11915	tags=56%, list=33%, signal=83%
WP_NONGENOMIC_ACTIONS_OF_125_DIHYDROXYVITAMIN_D3	71	0.4815904	1.2354437	0.10631229	0.7166477	1.0	7271	tags=38%, list=20%, signal=47%
WP_IL9_SIGNALING_PATHWAY	17	0.6038017	1.2343957	0.18013245	0.71303856	1.0	13172	tags=82%, list=36%, signal=129%
WP_MICROGLIA_PATHOGEN_PHAGOCYTOSIS_PATHWAY	40	0.5190113	1.2280703	0.16047904	0.73740995	1.0	8013	tags=38%, list=22%, signal=48%
WP_CCL18_SIGNALING_PATHWAY	50	0.4924707	1.2250249	0.13725491	0.7436891	1.0	8968	tags=44%, list=25%, signal=58%
WP_MYOMETRIAL_RELAXATION_AND_CONTRACTION_PATHWAYS	156	0.4467557	1.2245092	0.06811146	0.73707855	1.0	9819	tags=44%, list=27%, signal=60%
WP_ARRHYTHMOGENIC_RIGHT_VENTRICULAR_CARDIOMYOPATHY	75	0.47461945	1.2229911	0.11719605	0.7358303	1.0	8498	tags=44%, list=23%, signal=57%
WP_IL7_SIGNALING_PATHWAY	25	0.5502112	1.2209483	0.18490566	0.73764545	1.0	13172	tags=84%, list=36%, signal=131%
WP_MBDNF_AND_PROBDNF_REGULATION_OF_GABA_NEUROTRANSMISSION	38	0.51208276	1.2197198	0.15865384	0.7346735	1.0	7948	tags=45%, list=22%, signal=57%
WP_TYPE_I_INTERFERON_INDUCTION_AND_SIGNALING_DURING_SARSCOV2_INFECTION	31	0.53318536	1.216595	0.17980295	0.7414461	1.0	3849	tags=29%, list=11%, signal=32%
WP_ACE_INHIBITOR_PATHWAY	17	0.5921641	1.2084049	0.21832883	0.77659893	1.0	5156	tags=35%, list=14%, signal=41%
WP_FIBRIN_COMPLEMENT_RECEPTOR_3_SIGNALING_PATHWAY	43	0.49959633	1.207793	0.1643026	0.770583	1.0	6484	tags=37%, list=18%, signal=45%
WP_NOTCH_SIGNALING	45	0.488145	1.2048906	0.1721698	0.7765592	1.0	9951	tags=53%, list=27%, signal=73%
WP_NETWORK_MAP_OF_SARSCOV2_SIGNALING_PATHWAY	218	0.43211654	1.2036989	0.04969574	0.7742619	1.0	10483	tags=42%, list=29%, signal=58%
WP_TP53_NETWORK	19	0.5746483	1.1983693	0.2236671	0.7937675	1.0	8700	tags=47%, list=24%, signal=62%
WP_TLR4_SIGNALING_AND_TOLERANCE	28	0.52960104	1.198321	0.18440594	0.7851124	1.0	4075	tags=29%, list=11%, signal=32%
WP_PROTEASOME_DEGRADATION	59	0.47321695	1.1964507	0.15955056	0.78594816	1.0	12665	tags=58%, list=35%, signal=88%
WP_TCELL_ANTIGEN_RECEPTOR_TCR_PATHWAY_DURING_STAPHYLOCOCCUS_AUREUS_INFECTION	62	0.4679673	1.1962073	0.16554055	0.7786579	1.0	10948	tags=48%, list=30%, signal=69%
WP_EXERCISEINDUCED_CIRCADIAN_REGULATION	47	0.486934	1.1910611	0.17096019	0.7979382	1.0	11250	tags=62%, list=31%, signal=89%
WP_ADIPOGENESIS	129	0.4403054	1.1879046	0.11659664	0.8063758	1.0	7148	tags=40%, list=20%, signal=49%
WP_REGUCALCIN_IN_PROXIMAL_TUBULE_EPITHELIAL_KIDNEY_CELLS	33	0.5124816	1.1876076	0.20345253	0.7993348	1.0	11835	tags=61%, list=32%, signal=89%
WP_LUNG_FIBROSIS	63	0.47077608	1.1862283	0.17667045	0.79756427	1.0	7570	tags=41%, list=21%, signal=52%
WP_CYTOSOLIC_DNASENSING_PATHWAY	72	0.4655016	1.1851966	0.16243094	0.7946063	1.0	12425	tags=38%, list=34%, signal=57%
WP_DEVELOPMENT_OF_URETERIC_COLLECTION_SYSTEM	60	0.4637178	1.1851045	0.1659091	0.7868583	1.0	5971	tags=38%, list=16%, signal=46%
WP_EXTRACELLULAR_VESICLES_IN_THE_CROSSTALK_OF_CARDIAC_CELLS	20	0.5565859	1.183522	0.2335958	0.7869282	1.0	7570	tags=60%, list=21%, signal=76%
WP_NCRNAS_INVOLVED_IN_WNT_SIGNALING_IN_HEPATOCELLULAR_CARCINOMA	86	0.4493987	1.1822435	0.16213275	0.7855375	1.0	9226	tags=37%, list=25%, signal=50%
WP_OXYSTEROLS_DERIVED_FROM_CHOLESTEROL	46	0.47673965	1.1788422	0.19064748	0.7951628	1.0	7617	tags=39%, list=21%, signal=49%
WP_COVID19_ADVERSE_OUTCOME_PATHWAY	15	0.59986675	1.178666	0.2526596	0.7880637	1.0	7901	tags=47%, list=22%, signal=59%
WP_DISRUPTION_OF_POSTSYNAPTIC_SIGNALING_BY_CNV	33	0.50837463	1.1785026	0.21256039	0.7811521	1.0	7416	tags=45%, list=20%, signal=57%
WP_FATTY_ACID_OMEGAOXIDATION	15	0.5752015	1.1776888	0.25361368	0.7778142	1.0	6746	tags=33%, list=18%, signal=41%
WP_MODULATORS_OF_TCR_SIGNALING_AND_T_CELL_ACTIVATION	61	0.46467298	1.1759111	0.18842225	0.7792381	1.0	7399	tags=36%, list=20%, signal=45%
WP_CARDIAC_HYPERTROPHIC_RESPONSE	55	0.47026247	1.1741917	0.2050401	0.7803894	1.0	5986	tags=35%, list=16%, signal=41%
WP_PDGFRBETA_PATHWAY	29	0.51210374	1.1687515	0.23383084	0.7993957	1.0	10962	tags=59%, list=30%, signal=84%
WP_PHOTODYNAMIC_THERAPYINDUCED_NFKB_SURVIVAL_SIGNALING	35	0.49873856	1.1681241	0.20731707	0.79507357	1.0	6184	tags=34%, list=17%, signal=41%
WP_NOTCH1_REGULATION_OF_ENDOTHELIAL_CELL_CALCIFICATION	17	0.5641999	1.1661617	0.25737265	0.7972607	1.0	6469	tags=59%, list=18%, signal=71%
WP_EBOLA_VIRUS_INFECTION_IN_HOST	129	0.4288762	1.1650571	0.15520833	0.795212	1.0	11782	tags=46%, list=32%, signal=67%
WP_MEASLES_VIRUS_INFECTION	136	0.42500672	1.16204	0.16067654	0.80251276	1.0	11400	tags=43%, list=31%, signal=62%
WP_GABA_RECEPTOR_SIGNALING	31	0.5025278	1.1616083	0.24297924	0.79748863	1.0	8431	tags=35%, list=23%, signal=46%
WP_HYPERTROPHY_MODEL	20	0.5393041	1.1610829	0.25614488	0.79295594	1.0	10212	tags=55%, list=28%, signal=76%
WP_AMYOTROPHIC_LATERAL_SCLEROSIS_ALS	36	0.483738	1.1609352	0.21658416	0.7866214	1.0	12794	tags=64%, list=35%, signal=98%
WP_OVERVIEW_OF_INTERFERONSMEDIATED_SIGNALING_PATHWAY	36	0.4960261	1.159908	0.2323601	0.78444374	1.0	8967	tags=28%, list=25%, signal=37%
WP_MFAP5_EFFECT_ON_PERMEABILITY_AND_MOTILITY_OF_ENDOTHELIAL_CELLS_VIA_CYTOSKELETON_REARRANGEMENT	18	0.5592471	1.158655	0.2651715	0.7831945	1.0	9869	tags=67%, list=27%, signal=91%
WP_APOPTOSIS_MODULATION_BY_HSP70	19	0.5438059	1.1585699	0.253866	0.77678114	1.0	9266	tags=47%, list=25%, signal=63%
WP_G_PROTEIN_SIGNALING_PATHWAYS	92	0.43351272	1.1582575	0.18034557	0.77177584	1.0	11264	tags=50%, list=31%, signal=72%
WP_AGERAGE_PATHWAY	66	0.45076886	1.1580404	0.19565217	0.76616526	1.0	12257	tags=61%, list=33%, signal=91%
WP_IL18_SIGNALING_PATHWAY	271	0.4113568	1.1579888	0.08971774	0.75994956	1.0	11650	tags=45%, list=32%, signal=66%
WP_TRANSCRIPTION_FACTOR_REGULATION_IN_ADIPOGENESIS	22	0.5333543	1.1577841	0.2541507	0.75469524	1.0	7271	tags=41%, list=20%, signal=51%
WP_SEROTONIN_RECEPTOR_467_AND_NR3C_SIGNALING	19	0.54842824	1.1575695	0.26598465	0.749465	1.0	11835	tags=68%, list=32%, signal=101%
WP_ZINC_HOMEOSTASIS	36	0.48829332	1.1575594	0.23020707	0.74334633	1.0	5938	tags=31%, list=16%, signal=36%
WP_PHYSIOLOGICAL_AND_PATHOLOGICAL_HYPERTROPHY_OF_THE_HEART	25	0.5184702	1.1568229	0.25314862	0.7409519	1.0	9231	tags=68%, list=25%, signal=91%
WP_PREIMPLANTATION_EMBRYO	57	0.4613604	1.1567142	0.21362586	0.7355277	1.0	5934	tags=26%, list=16%, signal=31%
WP_WHITE_FAT_CELL_DIFFERENTIATION	32	0.49858978	1.156677	0.23773585	0.72985417	1.0	3013	tags=28%, list=8%, signal=31%
WP_RENINANGIOTENSINALDOSTERONE_SYSTEM_RAAS	44	0.4790128	1.1565676	0.23113208	0.72446525	1.0	9414	tags=43%, list=26%, signal=58%
WP_PATHOGENESIS_OF_SARSCOV2_MEDIATED_BY_NSP9NSP10_COMPLEX	21	0.5400484	1.1555159	0.26214835	0.7234177	1.0	6193	tags=29%, list=17%, signal=34%
WP_CALCIUM_REGULATION_IN_CARDIAC_CELLS	150	0.42313835	1.1553057	0.1542443	0.7187445	1.0	9781	tags=43%, list=27%, signal=58%
WP_ECTODERM_DIFFERENTIATION	137	0.42265347	1.154876	0.17083333	0.71519506	1.0	9551	tags=46%, list=26%, signal=62%
WP_APOPTOSIS_MODULATION_AND_SIGNALING	88	0.43914035	1.1544561	0.19759825	0.7115772	1.0	9869	tags=42%, list=27%, signal=57%
WP_TRYPTOPHAN_METABOLISM	41	0.47985956	1.1535372	0.24852072	0.7097279	1.0	7098	tags=39%, list=19%, signal=48%
WP_APOPTOSIS	84	0.43714237	1.1522459	0.19955407	0.70971674	1.0	7797	tags=37%, list=21%, signal=47%
WP_VITAMIN_D_IN_INFLAMMATORY_DISEASES	22	0.53054225	1.1480323	0.2889734	0.7221577	1.0	5986	tags=45%, list=16%, signal=54%
WP_EPITHELIAL_TO_MESENCHYMAL_TRANSITION_IN_COLORECTAL_CANCER	160	0.41322637	1.143427	0.16683938	0.7361095	1.0	12079	tags=54%, list=33%, signal=80%
WP_HYPOTHESIZED_PATHWAYS_IN_PATHOGENESIS_OF_CARDIOVASCULAR_DISEASE	25	0.5131944	1.142402	0.27116564	0.7352561	1.0	12530	tags=68%, list=34%, signal=103%
WP_LTF_DANGER_SIGNAL_RESPONSE_PATHWAY	19	0.5364862	1.1413211	0.2806324	0.7342015	1.0	1665	tags=21%, list=5%, signal=22%
WP_GASTRIN_SIGNALING_PATHWAY	114	0.42399207	1.1392581	0.21976866	0.7378992	1.0	9869	tags=44%, list=27%, signal=60%
WP_LNCRNA_IN_CANONICAL_WNT_SIGNALING_AND_COLORECTAL_CANCER	94	0.42926255	1.1384628	0.21475054	0.73581976	1.0	9226	tags=38%, list=25%, signal=51%
WP_ERBB_SIGNALING_PATHWAY	90	0.43333158	1.1342027	0.21618743	0.7489712	1.0	11835	tags=58%, list=32%, signal=85%
WP_VEGFAVEGFR2_SIGNALING_PATHWAY	429	0.39856836	1.1327262	0.085	0.75048	1.0	12305	tags=52%, list=34%, signal=77%
WP_T_CELL_RECEPTOR_AND_COSTIMULATORY_SIGNALING	29	0.49004537	1.1314315	0.27620223	0.7506188	1.0	10948	tags=52%, list=30%, signal=74%
WP_SEROTONIN_HTR1_GROUP_AND_FOS_PATHWAY	33	0.48756617	1.1302713	0.27811366	0.750171	1.0	12016	tags=73%, list=33%, signal=108%
WP_CHROMOSOMAL_AND_MICROSATELLITE_INSTABILITY_IN_COLORECTAL_CANCER	73	0.43562034	1.128495	0.23730685	0.7527446	1.0	9888	tags=51%, list=27%, signal=69%
WP_DRUG_INDUCTION_OF_BILE_ACID_PATHWAY	17	0.5459799	1.1267434	0.31835687	0.75473696	1.0	9016	tags=47%, list=25%, signal=62%
WP_GPCRS_CLASS_B_SECRETINLIKE	23	0.5116379	1.1250433	0.30925223	0.7570496	1.0	4158	tags=26%, list=11%, signal=29%
WP_INHIBITION_OF_EXOSOME_BIOGENESIS_AND_SECRETION_BY_MANUMYCIN_A_IN_CRPC_CELLS	18	0.5370213	1.1242667	0.32639793	0.7550121	1.0	12531	tags=67%, list=34%, signal=101%
WP_IL3_SIGNALING_PATHWAY	49	0.4575615	1.123884	0.27476415	0.75159353	1.0	7651	tags=39%, list=21%, signal=49%
WP_TYPE_2_PAPILLARY_RENAL_CELL_CARCINOMA	34	0.4763181	1.1225992	0.30367735	0.7519302	1.0	9129	tags=41%, list=25%, signal=55%
WP_TOLLLIKE_RECEPTOR_SIGNALING_PATHWAY	103	0.4178286	1.1198101	0.24840085	0.75872266	1.0	12016	tags=46%, list=33%, signal=68%
WP_WNT_SIGNALING_IN_KIDNEY_DISEASE	36	0.47739384	1.1186666	0.2853717	0.75818616	1.0	12041	tags=56%, list=33%, signal=83%
WP_NEPHROTIC_SYNDROME	44	0.46066493	1.1185197	0.2782402	0.7538722	1.0	12533	tags=50%, list=34%, signal=76%
WP_NEURAL_CREST_CELL_MIGRATION_DURING_DEVELOPMENT	39	0.46842203	1.1183354	0.2935561	0.7496341	1.0	11552	tags=62%, list=32%, signal=90%
WP_INITIATION_OF_TRANSCRIPTION_AND_TRANSLATION_ELONGATION_AT_THE_HIV1_LTR	32	0.4818315	1.1175928	0.300123	0.7476509	1.0	4829	tags=28%, list=13%, signal=32%
WP_TGFBETA_SIGNALING_PATHWAY	132	0.4062734	1.1144768	0.23287672	0.7557234	1.0	12089	tags=59%, list=33%, signal=88%
WP_NUCLEAR_RECEPTORS_METAPATHWAY	317	0.39410588	1.1139278	0.16649848	0.75288236	1.0	11587	tags=43%, list=32%, signal=62%
WP_ENDOMETRIAL_CANCER	63	0.4364056	1.1137342	0.29213482	0.7489388	1.0	11069	tags=57%, list=30%, signal=82%
WP_CYTOKINES_AND_INFLAMMATORY_RESPONSE	26	0.499221	1.1132593	0.30429292	0.74607456	1.0	6184	tags=23%, list=17%, signal=28%
WP_LIPID_METABOLISM_PATHWAY	29	0.4784849	1.1127609	0.3034826	0.7431501	1.0	5446	tags=31%, list=15%, signal=36%
WP_ANGIOGENESIS	24	0.49890718	1.109165	0.3216602	0.7529244	1.0	5610	tags=42%, list=15%, signal=49%
WP_MICRORNAS_IN_CARDIOMYOCYTE_HYPERTROPHY	84	0.4241837	1.1074958	0.2804348	0.7550944	1.0	10948	tags=46%, list=30%, signal=66%
WP_GLYCOSAMINOGLYCAN_DEGRADATION	17	0.52907825	1.1065657	0.34102565	0.7540327	1.0	12680	tags=59%, list=35%, signal=90%
WP_AUTOPHAGY	30	0.48226377	1.1038268	0.31273177	0.7601557	1.0	12305	tags=57%, list=34%, signal=85%
WP_FOCAL_ADHESION	198	0.39677858	1.1031404	0.23333333	0.7583789	1.0	8088	tags=38%, list=22%, signal=48%
WP_ENDOPLASMIC_RETICULUM_STRESS_RESPONSE_IN_CORONAVIRUS_INFECTION	47	0.45570716	1.101258	0.31828704	0.7612386	1.0	13293	tags=66%, list=36%, signal=103%
WP_APOPTOSISRELATED_NETWORK_DUE_TO_ALTERED_NOTCH3_IN_OVARIAN_CANCER	53	0.44064587	1.1008296	0.30795455	0.7583231	1.0	6263	tags=32%, list=17%, signal=39%
WP_SYNAPTIC_SIGNALING_PATHWAYS_ASSOCIATED_WITH_AUTISM_SPECTRUM_DISORDER	50	0.44153818	1.1003388	0.32307693	0.75579715	1.0	11993	tags=54%, list=33%, signal=80%
WP_CELL_MIGRATION_AND_INVASION_THROUGH_P75NTR	30	0.47702917	1.0973132	0.33249685	0.76286817	1.0	7441	tags=47%, list=20%, signal=59%
WP_IL5_SIGNALING_PATHWAY	40	0.45816058	1.0965598	0.31866825	0.7612463	1.0	10962	tags=58%, list=30%, signal=82%
WP_THYROID_HORMONES_PRODUCTION_AND_PERIPHERAL_DOWNSTREAM_SIGNALING_EFFECTS	95	0.41333783	1.0960255	0.28741866	0.7588401	1.0	11238	tags=46%, list=31%, signal=67%
WP_GENES_ASSOCIATED_WITH_THE_DEVELOPMENT_OF_RHEUMATOID_ARTHRITIS	18	0.5157886	1.0955307	0.34067357	0.7563309	1.0	7901	tags=50%, list=22%, signal=64%
WP_PLURIPOTENT_STEM_CELL_DIFFERENTIATION_PATHWAY	48	0.44180542	1.0947438	0.31431898	0.75528497	1.0	9160	tags=50%, list=25%, signal=67%
WP_FAS_LIGAND_PATHWAY_AND_STRESS_INDUCTION_OF_HEAT_SHOCK_PROTEINS	42	0.45500314	1.0946212	0.3206651	0.7513893	1.0	12794	tags=60%, list=35%, signal=91%
WP_METAPATHWAY_BIOTRANSFORMATION_PHASE_I_AND_II	181	0.39233398	1.0915254	0.26666668	0.7589166	1.0	10293	tags=35%, list=28%, signal=48%
WP_CORTICOTROPINRELEASING_HORMONE_SIGNALING_PATHWAY	91	0.41075	1.089883	0.2990249	0.76110506	1.0	11842	tags=54%, list=32%, signal=79%
WP_SIGNAL_TRANSDUCTION_THROUGH_IL1R	33	0.47164708	1.0896772	0.3459596	0.7575558	1.0	7271	tags=30%, list=20%, signal=38%
WP_HEPATITIS_B_INFECTION	151	0.39850762	1.0876935	0.28028747	0.7606681	1.0	11842	tags=47%, list=32%, signal=69%
WP_HAIR_FOLLICLE_DEVELOPMENT_ORGANOGENESIS_PART_2_OF_3	32	0.46197116	1.0855823	0.33333334	0.7644603	1.0	9220	tags=34%, list=25%, signal=46%
WP_COMMON_PATHWAYS_UNDERLYING_DRUG_ADDICTION	42	0.44809735	1.0845948	0.3481829	0.7641906	1.0	10128	tags=50%, list=28%, signal=69%
WP_ANTIVIRAL_AND_ANTIINFLAMMATORY_EFFECTS_OF_NRF2_ON_SARSCOV2_PATHWAY	31	0.47164077	1.0831887	0.36352658	0.7650335	1.0	3809	tags=26%, list=10%, signal=29%
WP_HIPPOMERLIN_SIGNALING_DYSREGULATION	119	0.40477315	1.0828662	0.28811777	0.7620626	1.0	9220	tags=43%, list=25%, signal=57%
WP_CANONICAL_AND_NONCANONICAL_TGFB_SIGNALING	17	0.52707857	1.0823511	0.3637516	0.759952	1.0	10526	tags=65%, list=29%, signal=91%
WP_PATHWAYS_OF_NUCLEIC_ACID_METABOLISM_AND_INNATE_IMMUNE_SENSING	15	0.54849374	1.0816191	0.36640212	0.75840676	1.0	3207	tags=27%, list=9%, signal=29%
WP_NEURAL_CREST_DIFFERENTIATION	101	0.40327647	1.0804896	0.32941177	0.7584924	1.0	9833	tags=39%, list=27%, signal=53%
WP_THYMIC_STROMAL_LYMPHOPOIETIN_TSLP_SIGNALING_PATHWAY	47	0.4380426	1.0796274	0.34823528	0.75730413	1.0	11842	tags=57%, list=32%, signal=85%
WP_FARNESOID_X_RECEPTOR_PATHWAY	19	0.5059174	1.0764705	0.35648754	0.7651577	1.0	7794	tags=32%, list=21%, signal=40%
WP_INTERLEUKIN11_SIGNALING_PATHWAY	44	0.44023055	1.0756379	0.3561151	0.7643936	1.0	10504	tags=50%, list=29%, signal=70%
WP_GDNFRET_SIGNALING_AXIS	23	0.500546	1.0750293	0.35633627	0.76242846	1.0	3869	tags=30%, list=11%, signal=34%
WP_SMALL_LIGAND_GPCRS	19	0.51296806	1.0745301	0.36842105	0.76031834	1.0	5722	tags=47%, list=16%, signal=56%
WP_FERROPTOSIS	64	0.42086065	1.0735836	0.37248322	0.7597341	1.0	11427	tags=44%, list=31%, signal=64%
WP_CLASSICAL_PATHWAY_OF_STEROIDOGENESIS_WITH_GLUCOCORTICOID_AND_MINERALOCORTICOID_METABOLISM	16	0.52099705	1.0725714	0.39346406	0.75923383	1.0	6581	tags=25%, list=18%, signal=30%
WP_CIRCADIAN_RHYTHM_GENES	200	0.38539553	1.0713277	0.3070707	0.7599716	1.0	7526	tags=31%, list=21%, signal=39%
WP_WNT_SIGNALING_PATHWAY_AND_PLURIPOTENCY	101	0.3979311	1.0711873	0.32683983	0.75649816	1.0	11253	tags=48%, list=31%, signal=68%
WP_TCELL_RECEPTOR_TCR_SIGNALING_PATHWAY	90	0.40364233	1.0710566	0.34030837	0.75300956	1.0	9935	tags=41%, list=27%, signal=56%
WP_HEMATOPOIETIC_STEM_CELL_DIFFERENTIATION	55	0.42679766	1.0699646	0.3659091	0.75302714	1.0	9373	tags=47%, list=26%, signal=63%
WP_KISSPEPTINKISSPEPTIN_RECEPTOR_SYSTEM_IN_THE_OVARY	39	0.4466507	1.0648108	0.38790035	0.76769555	1.0	11052	tags=44%, list=30%, signal=62%
WP_NEOVASCULARISATION_PROCESSES	37	0.45082188	1.0636114	0.37867647	0.76795226	1.0	9888	tags=54%, list=27%, signal=74%
WP_OXIDATION_BY_CYTOCHROME_P450	61	0.42229745	1.0619236	0.37107623	0.7700255	1.0	8252	tags=33%, list=23%, signal=42%
WP_HOSTPATHOGEN_INTERACTION_OF_HUMAN_CORONAVIRUSES_INTERFERON_INDUCTION	33	0.45784622	1.0603518	0.38922888	0.771848	1.0	8967	tags=42%, list=25%, signal=56%
WP_P38_MAPK_SIGNALING_PATHWAY	34	0.4499004	1.0601932	0.3797314	0.7686098	1.0	13266	tags=71%, list=36%, signal=111%
WP_SUDDEN_INFANT_DEATH_SYNDROME_SIDS_SUSCEPTIBILITY_PATHWAYS	156	0.38297343	1.0596654	0.36344755	0.7665789	1.0	5271	tags=29%, list=14%, signal=34%
WP_MAPK_SIGNALING_PATHWAY	245	0.37784326	1.0583043	0.33131313	0.767525	1.0	11856	tags=48%, list=32%, signal=71%
WP_CHEMOKINE_SIGNALING_PATHWAY	164	0.3835827	1.0581182	0.3281893	0.76430637	1.0	11052	tags=40%, list=30%, signal=57%
WP_MALIGNANT_PLEURAL_MESOTHELIOMA	435	0.3713681	1.0569878	0.2892893	0.76448894	1.0	9226	tags=37%, list=25%, signal=49%
WP_SPHINGOLIPID_METABOLISM_INTEGRATED_PATHWAY	27	0.46835804	1.0550556	0.4065934	0.7678363	1.0	9947	tags=63%, list=27%, signal=86%
WP_NETRINUNC5B_SIGNALING_PATHWAY	52	0.41510478	1.0549457	0.37528604	0.7644495	1.0	10128	tags=54%, list=28%, signal=74%
WP_GPR143_IN_MELANOCYTES_AND_RETINAL_PIGMENT_EPITHELIUM_CELLS	30	0.4640501	1.0546242	0.3880049	0.76186264	1.0	7148	tags=30%, list=20%, signal=37%
WP_REGULATION_OF_WNT_BCATENIN_SIGNALING_BY_SMALL_MOLECULE_COMPOUNDS	17	0.5082327	1.0545253	0.40450928	0.75852245	1.0	11885	tags=53%, list=32%, signal=78%
WP_IL17_SIGNALING_PATHWAY	32	0.45447227	1.0510899	0.38678092	0.7664245	1.0	11782	tags=59%, list=32%, signal=87%
WP_INFLAMMATORY_RESPONSE_PATHWAY	30	0.45814773	1.0475612	0.40221402	0.7747318	1.0	8162	tags=43%, list=22%, signal=56%
WP_CANCER_IMMUNOTHERAPY_BY_PD1_BLOCKADE	23	0.47181594	1.0461051	0.38242894	0.776002	1.0	6193	tags=26%, list=17%, signal=31%
WP_MIRNA_TARGETS_IN_ECM_AND_MEMBRANE_RECEPTORS	23	0.47738457	1.0457593	0.40185675	0.77353	1.0	10200	tags=61%, list=28%, signal=84%
WP_TNFRELATED_WEAK_INDUCER_OF_APOPTOSIS_TWEAK_SIGNALING_PATHWAY	42	0.4315258	1.0445489	0.40722892	0.7739721	1.0	11842	tags=57%, list=32%, signal=84%
WP_RAS_SIGNALING	182	0.37530595	1.0429112	0.40551582	0.7761311	1.0	12094	tags=48%, list=33%, signal=72%
WP_OSX_AND_MIRNAS_IN_TOOTH_DEVELOPMENT	16	0.50742805	1.0423479	0.42049935	0.7743344	1.0	9702	tags=50%, list=27%, signal=68%
WP_SARSCOV2_INNATE_IMMUNITY_EVASION_AND_CELLSPECIFIC_IMMUNE_RESPONSE	66	0.40471867	1.0383812	0.4187643	0.7839694	1.0	11397	tags=39%, list=31%, signal=57%
WP_KIT_RECEPTOR_SIGNALING_PATHWAY	59	0.40278167	1.0383021	0.41129944	0.7805891	1.0	10962	tags=51%, list=30%, signal=72%
WP_EXTRACELLULAR_VESICLEMEDIATED_SIGNALING_IN_RECIPIENT_CELLS	30	0.4581116	1.0376711	0.43522012	0.77911717	1.0	10458	tags=53%, list=29%, signal=75%
WP_ONCOSTATIN_M_SIGNALING_PATHWAY	65	0.4075373	1.0371737	0.4063927	0.77707785	1.0	12257	tags=62%, list=33%, signal=92%
WP_EGFR_TYROSINE_KINASE_INHIBITOR_RESISTANCE	84	0.39866567	1.03378	0.4169417	0.7848655	1.0	10948	tags=46%, list=30%, signal=66%
WP_TNFALPHA_SIGNALING_PATHWAY	92	0.3907485	1.0309947	0.4109442	0.7902733	1.0	10830	tags=40%, list=30%, signal=57%
WP_PHOSPHOINOSITIDES_METABOLISM	49	0.41747048	1.0278418	0.43380615	0.7968478	1.0	11057	tags=45%, list=30%, signal=64%
WP_NEURAL_CREST_CELL_MIGRATION_IN_CANCER	42	0.42565367	1.0274909	0.43396226	0.79430467	1.0	11552	tags=57%, list=32%, signal=83%
WP_B_CELL_RECEPTOR_SIGNALING_PATHWAY	97	0.3860176	1.0268754	0.4352052	0.7926369	1.0	12079	tags=55%, list=33%, signal=81%
WP_MONOAMINE_TRANSPORT	32	0.44468567	1.0267593	0.43625	0.78949726	1.0	6009	tags=34%, list=16%, signal=41%
WP_LEUKOCYTEINTRINSIC_HIPPO_PATHWAY_FUNCTIONS	34	0.44108686	1.0264337	0.43082523	0.7871008	1.0	6484	tags=44%, list=18%, signal=54%
WP_PRIMARY_FOCAL_SEGMENTAL_GLOMERULOSCLEROSIS_FSGS	72	0.39774522	1.025957	0.4391593	0.78532046	1.0	5570	tags=29%, list=15%, signal=34%
WP_MAMMARY_GLAND_DEVELOPMENT_PATHWAY_EMBRYONIC_DEVELOPMENT_STAGE_1_OF_4	15	0.5038789	1.0239896	0.45765027	0.7881029	1.0	11109	tags=73%, list=30%, signal=105%
WP_SPHINGOLIPID_METABOLISM_OVERVIEW	24	0.4668195	1.023285	0.43599492	0.7867931	1.0	9947	tags=63%, list=27%, signal=86%
WP_7OXOC_AND_7BETAHC_PATHWAYS	27	0.45246962	1.0208976	0.451005	0.7908027	1.0	10211	tags=52%, list=28%, signal=72%
WP_ALZHEIMERS_DISEASE	262	0.36183503	1.0196298	0.43530592	0.7913572	1.0	12670	tags=50%, list=35%, signal=77%
WP_ALZHEIMERS_DISEASE_AND_MIRNA_EFFECTS	266	0.36269614	1.0176147	0.44848484	0.79432523	1.0	12670	tags=50%, list=35%, signal=76%
WP_GPR40_PATHWAY	15	0.49896368	1.0141985	0.4610215	0.8022631	1.0	9115	tags=33%, list=25%, signal=44%
WP_GPCRS_OTHER	91	0.38730976	1.0127177	0.46186897	0.8035928	1.0	9452	tags=30%, list=26%, signal=40%
WP_COMPLEMENT_ACTIVATION	22	0.46150726	1.0109758	0.44140625	0.80569583	1.0	2685	tags=18%, list=7%, signal=20%
WP_TARGET_OF_RAPAMYCIN_TOR_SIGNALING	36	0.42812592	1.0086601	0.44969696	0.8094622	1.0	7632	tags=36%, list=21%, signal=46%
WP_NONALCOHOLIC_FATTY_LIVER_DISEASE	154	0.3666861	1.0080748	0.48182762	0.8077824	1.0	11650	tags=45%, list=32%, signal=66%
WP_GENES_CONTROLLING_NEPHROGENESIS	44	0.41273966	1.0061345	0.46666667	0.8105737	1.0	5258	tags=30%, list=14%, signal=34%
WP_EGFEGFR_SIGNALING_PATHWAY	162	0.3632517	1.0055829	0.47076923	0.80874497	1.0	11842	tags=55%, list=32%, signal=81%
WP_NONSMALL_CELL_LUNG_CANCER	72	0.38583493	1.0044177	0.4727475	0.80894977	1.0	11835	tags=60%, list=32%, signal=88%
WP_IL4_SIGNALING_PATHWAY	54	0.40626177	1.0040889	0.48232612	0.80657375	1.0	7651	tags=37%, list=21%, signal=47%
WP_TRANSCRIPTIONAL_ACTIVATION_BY_NRF2_IN_RESPONSE_TO_PHYTOCHEMICALS	15	0.49738467	1.0029564	0.46981627	0.8068308	1.0	9122	tags=47%, list=25%, signal=62%
WP_MITOCHONDRIAL_IMMUNE_RESPONSE_TO_SARSCOV2	31	0.43276694	0.99862885	0.4785276	0.8166206	1.0	4624	tags=23%, list=13%, signal=26%
WP_NOVEL_INTRACELLULAR_COMPONENTS_OF_RIGILIKE_RECEPTOR_RLR_PATHWAY	59	0.39459863	0.9979151	0.48916763	0.8154849	1.0	9458	tags=39%, list=26%, signal=52%
WP_KALLMANN_SYNDROME	24	0.45358077	0.9971314	0.4758883	0.8144969	1.0	5610	tags=29%, list=15%, signal=34%
WP_VITAMIN_DSENSITIVE_CALCIUM_SIGNALING_IN_DEPRESSION	40	0.41346234	0.99522185	0.48034397	0.8169629	1.0	10868	tags=50%, list=30%, signal=71%
WP_SPHINGOLIPID_PATHWAY	30	0.43294066	0.99457383	0.49813664	0.8155611	1.0	10128	tags=53%, list=28%, signal=74%
WP_DEVELOPMENT_AND_HETEROGENEITY_OF_THE_ILC_FAMILY	32	0.43733424	0.9940307	0.49454546	0.81380445	1.0	8693	tags=28%, list=24%, signal=37%
WP_IL1_SIGNALING_PATHWAY	55	0.39407605	0.99345976	0.4930716	0.81225646	1.0	13456	tags=60%, list=37%, signal=95%
WP_REGULATION_OF_ACTIN_CYTOSKELETON	149	0.36297035	0.99218464	0.52751815	0.8126546	1.0	10630	tags=46%, list=29%, signal=64%
WP_MET_IN_TYPE_1_PAPILLARY_RENAL_CELL_CARCINOMA	58	0.39106554	0.9906636	0.49823737	0.81384456	1.0	11835	tags=57%, list=32%, signal=84%
WP_FOCAL_ADHESION_PI3KAKTMTORSIGNALING_PATHWAY	304	0.3536174	0.989352	0.54334676	0.8145131	1.0	10212	tags=41%, list=28%, signal=56%
WP_PURINERGIC_SIGNALING	33	0.42149463	0.98797476	0.50060755	0.81558675	1.0	5881	tags=39%, list=16%, signal=47%
WP_OXIDATIVE_STRESS_RESPONSE	32	0.4221676	0.9856797	0.4849624	0.819128	1.0	7651	tags=38%, list=21%, signal=47%
WP_FGF23_SIGNALING_IN_HYPOPHOSPHATEMIC_RICKETS_AND_RELATED_DISORDERS	22	0.45155746	0.98552936	0.49608356	0.81638557	1.0	10868	tags=45%, list=30%, signal=65%
WP_INTEGRINMEDIATED_CELL_ADHESION	101	0.36921525	0.9848809	0.5027322	0.8149674	1.0	12079	tags=55%, list=33%, signal=83%
WP_PARKINUBIQUITIN_PROTEASOMAL_SYSTEM_PATHWAY	70	0.38199025	0.98131615	0.51330376	0.82245225	1.0	13402	tags=66%, list=37%, signal=103%
WP_HEART_DEVELOPMENT	44	0.40627354	0.98027354	0.5147929	0.82241505	1.0	6494	tags=32%, list=18%, signal=39%
WP_EMBRYONIC_STEM_CELL_PLURIPOTENCY_PATHWAYS	116	0.3635428	0.9799607	0.5556723	0.820128	1.0	7651	tags=32%, list=21%, signal=40%
WP_PI3KAKTMTOR_SIGNALING_PATHWAY_AND_THERAPEUTIC_OPPORTUNITIES	30	0.42417637	0.9777171	0.49812734	0.8234102	1.0	11040	tags=50%, list=30%, signal=72%
WP_GPCRS_CLASS_C_METABOTROPIC_GLUTAMATE_PHEROMONE	15	0.4831105	0.9771261	0.51527226	0.8219992	1.0	9295	tags=47%, list=25%, signal=63%
WP_MESODERMAL_COMMITMENT_PATHWAY	146	0.3522822	0.97564316	0.5416667	0.82294136	1.0	9620	tags=40%, list=26%, signal=55%
WP_MAPK_CASCADE	33	0.41428038	0.9707977	0.5354994	0.8335622	1.0	12016	tags=61%, list=33%, signal=90%
WP_NRF2_PATHWAY	144	0.35453045	0.97012204	0.57276505	0.83246243	1.0	10575	tags=35%, list=29%, signal=49%
WP_RESISTIN_AS_A_REGULATOR_OF_INFLAMMATION	33	0.4113042	0.9674849	0.53186274	0.8367215	1.0	11842	tags=48%, list=32%, signal=72%
WP_MECHANOREGULATION_AND_PATHOLOGY_OF_YAPTAZ_VIA_HIPPO_AND_NONHIPPO_MECHANISMS	46	0.39852044	0.9669231	0.53801167	0.8349693	1.0	12301	tags=61%, list=34%, signal=92%
WP_1Q211_COPY_NUMBER_VARIATION_SYNDROME	28	0.42471695	0.9666636	0.5263158	0.83256495	1.0	6020	tags=32%, list=16%, signal=38%
WP_NAD_METABOLISM_IN_ONCOGENEINDUCED_SENESCENCE_AND_MITOCHONDRIAL_DYSFUNCTIONASSOCIATED_SENESCENCE	24	0.4402105	0.96515715	0.5309618	0.8334913	1.0	9676	tags=50%, list=26%, signal=68%
WP_FACTORS_AND_PATHWAYS_AFFECTING_INSULINLIKE_GROWTH_FACTOR_IGF1AKT_SIGNALING	37	0.40809995	0.9650297	0.5407674	0.83076394	1.0	11730	tags=54%, list=32%, signal=79%
WP_PHYSICOCHEMICAL_FEATURES_AND_TOXICITYASSOCIATED_PATHWAYS	65	0.38052568	0.9634184	0.55777776	0.8321179	1.0	12079	tags=54%, list=33%, signal=80%
WP_PROLACTIN_SIGNALING_PATHWAY	76	0.36776254	0.96299857	0.55431134	0.8301587	1.0	12079	tags=47%, list=33%, signal=71%
WP_NUCLEOTIDEBINDING_OLIGOMERIZATION_DOMAIN_NOD_PATHWAY	41	0.40241286	0.9620799	0.54741895	0.8298072	1.0	11761	tags=49%, list=32%, signal=72%
WP_METABOLISM_OF_SPINGOLIPIDS_IN_ER_AND_GOLGI_APPARATUS	20	0.4491867	0.9590169	0.5472703	0.8352209	1.0	11800	tags=70%, list=32%, signal=103%
WP_3Q29_COPY_NUMBER_VARIATION_SYNDROME	64	0.3758978	0.95833427	0.5675057	0.83418334	1.0	11194	tags=42%, list=31%, signal=61%
WP_TRYPTOPHAN_CATABOLISM_LEADING_TO_NAD_PRODUCTION	16	0.47234818	0.9569481	0.5394022	0.8347113	1.0	11545	tags=56%, list=32%, signal=82%
WP_ESTROGEN_METABOLISM	17	0.4611867	0.956558	0.5411765	0.83270824	1.0	9514	tags=29%, list=26%, signal=40%
WP_SYNAPTIC_VESICLE_PATHWAY	51	0.38270414	0.9565399	0.5619159	0.82973015	1.0	13022	tags=61%, list=36%, signal=94%
WP_FRAGILE_X_SYNDROME	120	0.35233524	0.9562079	0.59621453	0.8275453	1.0	12305	tags=50%, list=34%, signal=75%
WP_DOPAMINERGIC_NEUROGENESIS	30	0.4169484	0.9559552	0.5617433	0.82523876	1.0	8315	tags=30%, list=23%, signal=39%
WP_CAMKK2_PATHWAY	34	0.40914723	0.95180196	0.5712575	0.833592	1.0	11782	tags=59%, list=32%, signal=87%
WP_OLIGODENDROCYTE_SPECIFICATION_AND_DIFFERENTIATION_LEADING_TO_MYELIN_COMPONENTS_FOR_CNS	30	0.41675955	0.95147794	0.5592186	0.8314571	1.0	6987	tags=23%, list=19%, signal=29%
WP_ANDROGEN_RECEPTOR_SIGNALING_PATHWAY	89	0.35852888	0.9482537	0.60171306	0.83686715	1.0	12005	tags=60%, list=33%, signal=88%
WP_PI3KAKT_SIGNALING_PATHWAY	339	0.33583277	0.9467547	0.69038075	0.8379794	1.0	9935	tags=38%, list=27%, signal=52%
WP_OSTEOBLAST_DIFFERENTIATION_AND_RELATED_DISEASES	118	0.35108945	0.94402516	0.61742824	0.8419272	1.0	6029	tags=28%, list=16%, signal=33%
WP_SEROTONIN_AND_ANXIETY	17	0.45405814	0.93925405	0.5599473	0.85151833	1.0	9072	tags=41%, list=25%, signal=55%
WP_TYPE_II_DIABETES_MELLITUS	21	0.43874672	0.93783885	0.57306224	0.85211074	1.0	1329	tags=14%, list=4%, signal=15%
WP_ALPHA_6_BETA_4_SIGNALING_PATHWAY	33	0.40269586	0.9371081	0.57340026	0.850992	1.0	12741	tags=61%, list=35%, signal=93%
WP_LEPTIN_SIGNALING_PATHWAY	76	0.35857132	0.9352765	0.6173526	0.852631	1.0	12158	tags=53%, list=33%, signal=79%
WP_CONGENITAL_GENERALIZED_LIPODYSTROPHY_CGL	18	0.44401982	0.9318978	0.5731544	0.857956	1.0	8518	tags=50%, list=23%, signal=65%
WP_QUERCETIN_AND_NFKB_AP1_INDUCED_APOPTOSIS	16	0.45284247	0.9308581	0.5904762	0.8576354	1.0	7651	tags=38%, list=21%, signal=47%
WP_METHIONINE_DE_NOVO_AND_SALVAGE_PATHWAY	22	0.42796737	0.9295008	0.602846	0.8580289	1.0	8749	tags=41%, list=24%, signal=54%
WP_NEPHROGENESIS	18	0.4435215	0.92672646	0.5906593	0.8622001	1.0	11555	tags=39%, list=32%, signal=57%
WP_IL2_SIGNALING_PATHWAY	42	0.38478065	0.9260266	0.6004728	0.86098176	1.0	10962	tags=50%, list=30%, signal=71%
WP_PREGNANE_X_RECEPTOR_PATHWAY	33	0.4022424	0.92602557	0.6108491	0.85804325	1.0	12062	tags=42%, list=33%, signal=63%
WP_BLADDER_CANCER	40	0.384799	0.92111075	0.6189349	0.8670495	1.0	9935	tags=52%, list=27%, signal=72%
WP_MTHFR_DEFICIENCY	24	0.41148922	0.90819746	0.607947	0.8953966	1.0	9266	tags=33%, list=25%, signal=45%
WP_TCELL_ACTIVATION_SARSCOV2	87	0.3471029	0.90581113	0.6808279	0.89838594	1.0	11040	tags=41%, list=30%, signal=59%
WP_HEPATOCYTE_GROWTH_FACTOR_RECEPTOR_SIGNALING	34	0.38518497	0.9057055	0.6298077	0.89558816	1.0	13130	tags=62%, list=36%, signal=96%
WP_ESTROGEN_SIGNALING_PATHWAY	23	0.40998527	0.9039712	0.63151205	0.8966057	1.0	11842	tags=43%, list=32%, signal=64%
WP_VITAMIN_B12_METABOLISM	51	0.35962105	0.9011872	0.6685714	0.9001145	1.0	9320	tags=39%, list=25%, signal=53%
WP_MIRNA_REGULATION_OF_PROSTATE_CANCER_SIGNALING_PATHWAYS	34	0.38070324	0.90024143	0.6529126	0.8992326	1.0	10948	tags=50%, list=30%, signal=71%
WP_OVERVIEW_OF_NANOPARTICLE_EFFECTS	19	0.42998326	0.89701504	0.6458333	0.90368265	1.0	1665	tags=16%, list=5%, signal=17%
WP_INTERACTIONS_OF_NATURAL_KILLER_CELLS_IN_PANCREATIC_CANCER	27	0.39454073	0.89670765	0.6476998	0.9013687	1.0	4734	tags=22%, list=13%, signal=26%
WP_OXIDATIVE_DAMAGE_RESPONSE	40	0.3697524	0.8960506	0.6552984	0.8998706	1.0	4661	tags=25%, list=13%, signal=29%
WP_SLEEP_REGULATION	38	0.383308	0.8957847	0.6670732	0.8975157	1.0	3659	tags=21%, list=10%, signal=23%
WP_MECP2_AND_ASSOCIATED_RETT_SYNDROME	72	0.34665385	0.8921219	0.7103524	0.90300757	1.0	7148	tags=32%, list=20%, signal=40%
WP_EICOSANOID_SYNTHESIS	26	0.3933809	0.8879521	0.6472081	0.90964705	1.0	8956	tags=35%, list=24%, signal=46%
WP_REGULATORY_CIRCUITS_OF_THE_STAT3_SIGNALING_PATHWAY	78	0.3395465	0.887071	0.710989	0.9087104	1.0	5351	tags=26%, list=15%, signal=30%
WP_MONOAMINE_GPCRS	33	0.38232967	0.8833393	0.6837607	0.9141172	1.0	7429	tags=33%, list=20%, signal=42%
WP_HEPATITIS_C_AND_HEPATOCELLULAR_CARCINOMA	49	0.35367918	0.880236	0.6974596	0.91831857	1.0	5979	tags=33%, list=16%, signal=39%
WP_PHOTODYNAMIC_THERAPYINDUCED_AP1_SURVIVAL_SIGNALING	50	0.3553396	0.879189	0.7002315	0.91768414	1.0	9676	tags=44%, list=26%, signal=60%
WP_SELENIUM_MICRONUTRIENT_NETWORK	88	0.3301957	0.8758132	0.7354212	0.92205745	1.0	10839	tags=39%, list=30%, signal=55%
WP_FAMILIAL_HYPERLIPIDEMIA_TYPE_4	21	0.40394565	0.87505025	0.65824467	0.9206694	1.0	5253	tags=29%, list=14%, signal=33%
WP_PHOTODYNAMIC_THERAPYINDUCED_HIF1_SURVIVAL_SIGNALING	37	0.37451383	0.8742471	0.70652175	0.9193553	1.0	8532	tags=32%, list=23%, signal=42%
WP_GLUTATHIONE_METABOLISM	20	0.4121207	0.87328774	0.6852332	0.9183767	1.0	11520	tags=45%, list=31%, signal=66%
WP_AIRWAY_SMOOTH_MUSCLE_CELL_CONTRACTION	17	0.4212656	0.87273484	0.66228646	0.9167048	1.0	9115	tags=47%, list=25%, signal=63%
WP_PDGF_PATHWAY	40	0.3566373	0.86268324	0.7087264	0.93470824	1.0	10504	tags=45%, list=29%, signal=63%
WP_MAJOR_RECEPTORS_TARGETED_BY_EPINEPHRINE_AND_NOREPINEPHRINE	15	0.42345926	0.8625198	0.68113977	0.9320819	1.0	13208	tags=73%, list=36%, signal=115%
WP_PROSTAGLANDIN_AND_LEUKOTRIENE_METABOLISM_IN_SENESCENCE	31	0.37297443	0.86244506	0.6813725	0.92932	1.0	9676	tags=45%, list=26%, signal=61%
WP_NAD_BIOSYNTHETIC_PATHWAYS	22	0.3987435	0.86154145	0.68051946	0.9283289	1.0	9511	tags=41%, list=26%, signal=55%
WP_CANNABINOID_RECEPTOR_SIGNALING	29	0.37696797	0.85850406	0.6990172	0.93166125	1.0	7271	tags=41%, list=20%, signal=52%
WP_SEROTONIN_RECEPTOR_2_AND_ELKSRFGATA4_SIGNALING	20	0.39976668	0.85848475	0.6791237	0.9287803	1.0	11782	tags=55%, list=32%, signal=81%
WP_RAC1PAK1P38MMP2_PATHWAY	68	0.33471555	0.85456413	0.75230414	0.9337397	1.0	11842	tags=53%, list=32%, signal=78%
WP_OVERLAP_BETWEEN_SIGNAL_TRANSDUCTION_PATHWAYS_CONTRIBUTING_TO_LMNA_LAMINOPATHIES	56	0.3421828	0.8534186	0.7615741	0.9331895	1.0	10948	tags=50%, list=30%, signal=71%
WP_PANCREATIC_ADENOCARCINOMA_PATHWAY	88	0.32397962	0.85079354	0.77316296	0.93568814	1.0	11835	tags=58%, list=32%, signal=85%
WP_NEURODEGENERATION_WITH_BRAIN_IRON_ACCUMULATION_NBIA_SUBTYPES_PATHWAY	44	0.34837693	0.8490845	0.7387173	0.9360047	1.0	11424	tags=45%, list=31%, signal=66%
WP_FAMILIAL_PARTIAL_LIPODYSTROPHY_FPLD	30	0.3705292	0.8468976	0.73417723	0.9373812	1.0	5788	tags=33%, list=16%, signal=40%
WP_RANKLRANK_SIGNALING_PATHWAY	55	0.33731824	0.84525436	0.76004595	0.9376614	1.0	12016	tags=55%, list=33%, signal=81%
WP_WNT_SIGNALING_PATHWAY	51	0.3389054	0.84434986	0.7737143	0.9365574	1.0	12901	tags=53%, list=35%, signal=82%
WP_ETHANOL_EFFECTS_ON_HISTONE_MODIFICATIONS	31	0.36732614	0.8407661	0.7378882	0.9404763	1.0	5802	tags=32%, list=16%, signal=38%
WP_INSULIN_SIGNALING	160	0.30452892	0.8376507	0.85343033	0.94342315	1.0	11052	tags=43%, list=30%, signal=62%
WP_HOSTPATHOGEN_INTERACTION_OF_HUMAN_CORONAVIRUSES_MAPK_SIGNALING	36	0.36293727	0.83742267	0.74282295	0.9410251	1.0	12016	tags=58%, list=33%, signal=87%
WP_NRP1TRIGGERED_SIGNALING_PATHWAYS_IN_PANCREATIC_CANCER	53	0.33511278	0.83674234	0.7729412	0.9395209	1.0	10248	tags=47%, list=28%, signal=65%
WP_INTERFERON_TYPE_I_SIGNALING_PATHWAYS	54	0.33247304	0.83334947	0.79435027	0.94336396	1.0	12016	tags=46%, list=33%, signal=69%
WP_22Q112_COPY_NUMBER_VARIATION_SYNDROME	121	0.30591363	0.8310889	0.84411454	0.9445896	1.0	8997	tags=29%, list=25%, signal=38%
WP_INTERLEUKIN1_IL1_STRUCTURAL_PATHWAY	49	0.33576736	0.8308754	0.783815	0.94217527	1.0	13236	tags=61%, list=36%, signal=96%
WP_BREAST_CANCER_PATHWAY	154	0.29950756	0.8285977	0.855359	0.9434919	1.0	12079	tags=50%, list=33%, signal=74%
WP_SARS_CORONAVIRUS_AND_INNATE_IMMUNITY	31	0.35818452	0.82749957	0.7410161	0.9427592	1.0	8967	tags=26%, list=25%, signal=34%
WP_HEAD_AND_NECK_SQUAMOUS_CELL_CARCINOMA	73	0.32032725	0.82743156	0.81687015	0.9400864	1.0	10505	tags=45%, list=29%, signal=63%
WP_MELANOMA	68	0.32090232	0.82738197	0.8	0.9374146	1.0	11937	tags=57%, list=33%, signal=85%
WP_ENDOCHONDRAL_OSSIFICATION	64	0.32246011	0.82607764	0.7979569	0.93704236	1.0	9081	tags=42%, list=25%, signal=56%
WP_7Q1123_COPY_NUMBER_VARIATION_SYNDROME	103	0.30699033	0.8252807	0.83715844	0.9356357	1.0	10504	tags=38%, list=29%, signal=53%
WP_CARDIAC_PROGENITOR_DIFFERENTIATION	53	0.329175	0.82235664	0.80578035	0.9380766	1.0	8268	tags=34%, list=23%, signal=44%
WP_NRF2ARE_REGULATION	23	0.37430757	0.82105947	0.7564767	0.9375489	1.0	13443	tags=70%, list=37%, signal=110%
WP_ENDODERM_DIFFERENTIATION	141	0.2999747	0.82086307	0.87356323	0.9351516	1.0	9888	tags=34%, list=27%, signal=46%
WP_ENDOCHONDRAL_OSSIFICATION_WITH_SKELETAL_DYSPLASIAS	64	0.32246011	0.8203305	0.806271	0.93339825	1.0	9081	tags=42%, list=25%, signal=56%
WP_HEMATOPOIETIC_STEM_CELL_GENE_REGULATION_BY_GABP_ALPHABETA_COMPLEX	21	0.38010976	0.8173411	0.7535668	0.935872	1.0	11709	tags=38%, list=32%, signal=56%
WP_AMINO_ACID_METABOLISM	86	0.3096013	0.81409615	0.8479913	0.938753	1.0	10839	tags=35%, list=30%, signal=49%
WP_CONSTITUTIVE_ANDROSTANE_RECEPTOR_PATHWAY	32	0.35449204	0.8093613	0.78728604	0.94410807	1.0	8534	tags=25%, list=23%, signal=33%
WP_NOTCH_SIGNALING_PATHWAY	61	0.31896198	0.80470145	0.8367347	0.9488655	1.0	9774	tags=43%, list=27%, signal=58%
WP_ENVELOPE_PROTEINS_AND_THEIR_POTENTIAL_ROLES_IN_EDMD_PHYSIOPATHOLOGY	45	0.32751635	0.80093753	0.82130176	0.9522764	1.0	10504	tags=44%, list=29%, signal=62%
WP_DIFFERENTIATION_OF_WHITE_AND_BROWN_ADIPOCYTE	25	0.35934055	0.8000525	0.7900128	0.95102334	1.0	9043	tags=40%, list=25%, signal=53%
WP_REGULATION_OF_APOPTOSIS_BY_PARATHYROID_HORMONERELATED_PROTEIN	22	0.36810124	0.7991898	0.779085	0.94974625	1.0	4295	tags=23%, list=12%, signal=26%
WP_SMALL_CELL_LUNG_CANCER	95	0.2970881	0.79225504	0.86417115	0.9581559	1.0	9774	tags=39%, list=27%, signal=53%
WP_THERMOGENESIS	108	0.29032254	0.7757727	0.9074468	0.9807549	1.0	12749	tags=46%, list=35%, signal=71%
WP_EICOSANOID_METABOLISM_VIA_LIPOOXYGENASES_LOX	29	0.33948067	0.7736387	0.8361858	0.9811503	1.0	8854	tags=34%, list=24%, signal=45%
WP_MAMMALIAN_DISORDER_OF_SEXUAL_DEVELOPMENT	25	0.35136086	0.77061665	0.82682294	0.9828649	1.0	6041	tags=28%, list=17%, signal=34%
WP_LEPTININSULIN_SIGNALING_OVERLAP	17	0.37698975	0.77061146	0.81496596	0.98012537	1.0	5352	tags=29%, list=15%, signal=34%
WP_CYSTEINE_AND_METHIONINE_CATABOLISM	15	0.37926608	0.7639123	0.8144611	0.98701453	1.0	955	tags=13%, list=3%, signal=14%
WP_CLEAR_CELL_RENAL_CELL_CARCINOMA_PATHWAYS	85	0.29023775	0.76203924	0.9177489	0.9867806	1.0	7443	tags=22%, list=20%, signal=28%
WP_16P112_PROXIMAL_DELETION_SYNDROME	73	0.29497954	0.75751495	0.90119433	0.99021703	1.0	10477	tags=33%, list=29%, signal=46%
WP_ENERGY_METABOLISM	47	0.30929354	0.75700545	0.88465977	0.9881304	1.0	5315	tags=26%, list=15%, signal=30%
WP_FOLLICLE_STIMULATING_HORMONE_FSH_SIGNALING_PATHWAY	26	0.33553675	0.7501163	0.8421717	0.99487394	1.0	7148	tags=31%, list=20%, signal=38%
WP_GLUCURONIDATION	26	0.33734512	0.7498738	0.8703704	0.9924193	1.0	5077	tags=8%, list=14%, signal=9%
WP_BIOGENIC_AMINE_SYNTHESIS	15	0.3731733	0.74752176	0.8245614	0.99269116	1.0	586	tags=13%, list=2%, signal=14%
WP_EPO_RECEPTOR_SIGNALING	26	0.33419523	0.74415076	0.8740741	0.99418694	1.0	12079	tags=58%, list=33%, signal=86%
WP_INTRAFLAGELLAR_TRANSPORT_PROTEINS_BINDING_TO_DYNEIN	24	0.33164707	0.7390817	0.87263554	0.99783075	1.0	11240	tags=42%, list=31%, signal=60%
WP_CANONICAL_AND_NONCANONICAL_NOTCH_SIGNALING	27	0.328545	0.7369481	0.8636364	0.99781346	1.0	9702	tags=48%, list=27%, signal=65%
WP_TRANSLATION_INHIBITORS_IN_CHRONICALLY_ACTIVATED_PDGFRA_CELLS	46	0.30258822	0.7340473	0.9147659	0.99865514	1.0	13172	tags=52%, list=36%, signal=81%
WP_MITOCHONDRIAL_LONG_CHAIN_FATTY_ACID_BETAOXIDATION	17	0.35756737	0.7327828	0.8455285	0.9973961	1.0	11313	tags=53%, list=31%, signal=77%
WP_IMATINIB_AND_CHRONIC_MYELOID_LEUKEMIA	20	0.34616736	0.7314785	0.85275286	0.99627423	1.0	11529	tags=60%, list=32%, signal=88%
WP_INFLUENCE_OF_LAMINOPATHIES_ON_WNT_SIGNALING	36	0.30698657	0.72783107	0.8954327	0.9979088	1.0	9220	tags=39%, list=25%, signal=52%
WP_THYROID_STIMULATING_HORMONE_TSH_SIGNALING_PATHWAY	66	0.28480077	0.72765833	0.9295302	0.99543667	1.0	9869	tags=41%, list=27%, signal=56%
WP_NAD_METABOLISM	16	0.35286087	0.72201216	0.8664021	0.9993208	1.0	10961	tags=50%, list=30%, signal=71%
WP_MICROTUBULE_CYTOSKELETON_REGULATION	46	0.29330418	0.71852636	0.9404762	1.0	1.0	11570	tags=46%, list=32%, signal=67%
WP_MALE_INFERTILITY	141	0.26223978	0.7121542	0.9762397	1.0	1.0	7672	tags=24%, list=21%, signal=30%
WP_RELATIONSHIP_BETWEEN_INFLAMMATION_COX2_AND_EGFR	25	0.31942156	0.7113608	0.8934531	1.0	1.0	11835	tags=48%, list=32%, signal=71%
WP_EUKARYOTIC_TRANSCRIPTION_INITIATION	42	0.29256782	0.7081324	0.93428916	1.0	1.0	12764	tags=48%, list=35%, signal=73%
WP_WNTBETACATENIN_SIGNALING_PATHWAY_IN_LEUKEMIA	26	0.32089528	0.7080986	0.9027778	1.0	1.0	9265	tags=35%, list=25%, signal=46%
WP_OVARIAN_INFERTILITY	32	0.30831268	0.69891936	0.91240877	1.0	1.0	9312	tags=38%, list=25%, signal=50%
WP_PROXIMAL_TUBULE_TRANSPORT	57	0.27631703	0.69319475	0.96342856	1.0	1.0	11100	tags=39%, list=30%, signal=55%
WP_MAP3K1_ROLE_IN_PROMOTING_AND_BLOCKING_GONADAL_DETERMINATION	17	0.33093452	0.67937523	0.90234375	1.0	1.0	12286	tags=59%, list=34%, signal=89%
WP_INTERACTIONS_BETWEEN_LOXL4_AND_OXIDATIVE_STRESS_PATHWAY	18	0.32463357	0.67897475	0.92091155	1.0	1.0	9390	tags=39%, list=26%, signal=52%
WP_NANOMATERIAL_INDUCED_APOPTOSIS	20	0.32066333	0.67853504	0.9403183	1.0	1.0	9316	tags=30%, list=25%, signal=40%
WP_MITOCHONDRIAL_GENE_EXPRESSION	20	0.31641772	0.67375773	0.93080056	1.0	1.0	7148	tags=35%, list=20%, signal=43%
WP_GLIOBLASTOMA_SIGNALING_PATHWAYS	82	0.2538925	0.66313094	0.98789877	1.0	1.0	11398	tags=48%, list=31%, signal=69%
WP_MITOCHONDRIAL_COMPLEX_IV_ASSEMBLY	35	0.28193098	0.6617446	0.96	1.0	1.0	12694	tags=54%, list=35%, signal=83%
WP_TRANSCRIPTION_COFACTORS_SKI_AND_SKIL_PROTEIN_PARTNERS	18	0.31784445	0.658396	0.93582886	1.0	1.0	5549	tags=22%, list=15%, signal=26%
WP_ERK_PATHWAY_IN_HUNTINGTONS_DISEASE	15	0.32147864	0.6541542	0.9260274	1.0	1.0	8659	tags=40%, list=24%, signal=52%
WP_ANGIOPOIETINLIKE_PROTEIN_8_REGULATORY_PATHWAY	131	0.23996645	0.6479875	0.9957983	1.0	1.0	12079	tags=43%, list=33%, signal=64%
WP_RETT_SYNDROME_CAUSING_GENES	48	0.26381963	0.6478712	0.98681056	1.0	1.0	5287	tags=19%, list=14%, signal=22%
WP_PROGERIAASSOCIATED_LIPODYSTROPHY	22	0.3000892	0.64263654	0.96262884	1.0	1.0	10198	tags=50%, list=28%, signal=69%
WP_GLYCOLYSIS_AND_GLUCONEOGENESIS	44	0.26138005	0.6330124	0.9940334	1.0	1.0	10335	tags=27%, list=28%, signal=38%
WP_PPAR_SIGNALING_PATHWAY	67	0.24889126	0.6322438	0.9955654	1.0	1.0	8878	tags=25%, list=24%, signal=33%
WP_HOSTPATHOGEN_INTERACTION_OF_HUMAN_CORONAVIRUSES_APOPTOSIS	21	0.29403344	0.6278841	0.9604938	1.0	1.0	1029	tags=10%, list=3%, signal=10%
WP_ARYL_HYDROCARBON_RECEPTOR_PATHWAY_WP2586	46	0.254274	0.62338716	0.9905325	1.0	1.0	11906	tags=39%, list=33%, signal=58%
WP_S1P_RECEPTOR_SIGNAL_TRANSDUCTION	25	0.28110477	0.6226513	0.97375	1.0	1.0	11782	tags=44%, list=32%, signal=65%
WP_HIPPOYAP_SIGNALING_PATHWAY	22	0.286783	0.61771494	0.980695	1.0	1.0	5549	tags=23%, list=15%, signal=27%
WP_BDNFTRKB_SIGNALING	33	0.24782418	0.57774633	0.99263805	1.0	1.0	12079	tags=48%, list=33%, signal=72%
WP_GLYCOSYLATION_AND_RELATED_CONGENITAL_DEFECTS	25	0.25651288	0.5698147	0.99750626	1.0	1.0	11800	tags=44%, list=32%, signal=65%
WP_FATTY_ACID_TRANSPORTERS	18	0.26793844	0.5650808	0.9905533	1.0	1.0	8776	tags=28%, list=24%, signal=37%
WP_STING_PATHWAY_IN_KAWASAKILIKE_DISEASE_AND_COVID19	20	0.26353678	0.5596268	0.99370277	1.0	1.0	12490	tags=45%, list=34%, signal=68%
WP_FATTY_ACID_BIOSYNTHESIS	22	0.25443667	0.5481687	0.9974555	1.0	1.0	10698	tags=36%, list=29%, signal=51%
WP_HOSTPATHOGEN_INTERACTION_OF_HUMAN_CORONAVIRUSES_AUTOPHAGY	19	0.2579463	0.5420787	0.99345547	1.0	1.0	12350	tags=58%, list=34%, signal=87%
WP_MAPK_PATHWAY_IN_CONGENITAL_THYROID_CANCER	16	0.26669398	0.5398098	0.9931694	1.0	1.0	13110	tags=63%, list=36%, signal=97%
WP_HEREDITARY_LEIOMYOMATOSIS_AND_RENAL_CELL_CARCINOMA_PATHWAY	20	0.2482404	0.52935874	0.99745226	1.0	1.0	12500	tags=45%, list=34%, signal=68%
WP_EBSTEINBARR_VIRUS_LMP1_SIGNALING	23	0.23382832	0.5116352	1.0	0.9995322	1.0	11782	tags=39%, list=32%, signal=58%

## Sheet: SK-N-AS 72h downregulated
NAME	SIZE	ES	NES	NOM p-val	FDR q-val	FWER p-val	RANK AT MAX	LEADING EDGE
WP_DNA_REPLICATION	42	-0.83061856	-2.5344312	0.0	0.0	0.0	2266	tags=71%, list=6%, signal=76%
WP_RETINOBLASTOMA_GENE_IN_CANCER	86	-0.71108377	-2.4373813	0.0	0.0	0.0	4209	tags=56%, list=12%, signal=63%
WP_DNA_IRDAMAGE_AND_CELLULAR_RESPONSE_VIA_ATR	79	-0.67574424	-2.3039877	0.0	0.0	0.0	5507	tags=59%, list=15%, signal=70%
WP_DNA_REPAIR_PATHWAYS_FULL_NETWORK	119	-0.6356441	-2.2986908	0.0	0.0	0.0	5840	tags=53%, list=16%, signal=63%
WP_CYTOPLASMIC_RIBOSOMAL_PROTEINS	88	-0.64606553	-2.2160769	0.0	0.0	0.0	7453	tags=65%, list=20%, signal=81%
WP_DNA_MISMATCH_REPAIR	23	-0.84725744	-2.1998525	0.0	0.0	0.0	2266	tags=70%, list=6%, signal=74%
WP_BASE_EXCISION_REPAIR	31	-0.72266525	-2.0437574	0.0	0.0031459318	0.02	5338	tags=65%, list=15%, signal=75%
WP_NUCLEOTIDE_EXCISION_REPAIR_IN_XERODERMA_PIGMENTOSUM	58	-0.59391963	-1.9221439	0.0	0.008404791	0.061	5825	tags=50%, list=16%, signal=59%
WP_G1_TO_S_CELL_CYCLE_CONTROL	64	-0.560237	-1.8737341	0.0	0.011949163	0.096	1731	tags=36%, list=5%, signal=38%
WP_FLUOROPYRIMIDINE_ACTIVITY	33	-0.6176447	-1.7642909	0.0	0.028799716	0.235	1701	tags=36%, list=5%, signal=38%
WP_DNA_IRDOUBLE_STRAND_BREAKS_AND_CELLULAR_RESPONSE_VIA_ATM	54	-0.5542952	-1.731771	0.0	0.032938667	0.283	5522	tags=44%, list=15%, signal=52%
WP_NUCLEOTIDE_EXCISION_REPAIR	44	-0.56318504	-1.725445	0.0	0.032771047	0.305	3734	tags=34%, list=10%, signal=38%
WP_CHOLESTEROL_BIOSYNTHESIS_PATHWAY	15	-0.7227097	-1.7045306	0.011583012	0.036235455	0.356	5261	tags=80%, list=14%, signal=93%
WP_PYRIMIDINE_METABOLISM	81	-0.50194186	-1.6547189	0.0	0.048816845	0.46	4691	tags=38%, list=13%, signal=44%
WP_REGULATION_OF_SISTER_CHROMATID_SEPARATION_AT_THE_METAPHASEANAPHASE_TRANSITION	15	-0.70485276	-1.6487414	0.012987013	0.047466084	0.471	5296	tags=67%, list=14%, signal=78%
WP_15Q133_COPY_NUMBER_VARIATION_SYNDROME	18	-0.65861034	-1.6128055	0.03508772	0.058991563	0.572	1670	tags=39%, list=5%, signal=41%
WP_CELL_CYCLE	120	-0.45887247	-1.6096665	0.0	0.056714337	0.579	4564	tags=33%, list=12%, signal=38%
WP_ATM_SIGNALING_IN_DEVELOPMENT_AND_DISEASE	44	-0.5159677	-1.5954708	0.0	0.06005022	0.618	7318	tags=64%, list=20%, signal=79%
WP_NUCLEOTIDE_METABOLISM	18	-0.6547305	-1.5903608	0.029787235	0.059873164	0.634	2177	tags=44%, list=6%, signal=47%
WP_COHESIN_COMPLEX_CORNELIA_DE_LANGE_SYNDROME	34	-0.53590596	-1.5655237	0.027173912	0.06781979	0.69	5807	tags=35%, list=16%, signal=42%
WP_ATM_SIGNALING_PATHWAY	39	-0.5263107	-1.5557499	0.010869565	0.06986442	0.721	1098	tags=26%, list=3%, signal=26%
WP_GASTRIC_CANCER_NETWORK_1	27	-0.5502992	-1.5253513	0.014925373	0.082909994	0.796	5670	tags=48%, list=15%, signal=57%
WP_CHOLESTEROL_METABOLISM_WITH_BLOCH_AND_KANDUTSCHRUSSELL_PATHWAYS	47	-0.47427347	-1.4596161	0.02027027	0.12165871	0.935	5261	tags=51%, list=14%, signal=60%
WP_HISTONE_MODIFICATIONS	39	-0.4690829	-1.3932098	0.012345679	0.17650047	0.987	7011	tags=64%, list=19%, signal=79%
WP_TRANSSULFURATION_AND_ONECARBON_METABOLISM	31	-0.48799103	-1.3659749	0.069518715	0.19984932	0.992	6777	tags=55%, list=19%, signal=67%
WP_HEDGEHOG_SIGNALING_PATHWAY_WP47	16	-0.5634215	-1.3557987	0.09191176	0.20418313	0.995	6562	tags=50%, list=18%, signal=61%
WP_GASTRIC_CANCER_NETWORK_2	31	-0.45853135	-1.3219943	0.051813472	0.24073179	0.996	3714	tags=32%, list=10%, signal=36%
WP_BIOMARKERS_FOR_PYRIMIDINE_METABOLISM_DISORDERS	15	-0.5875456	-1.3140389	0.1444867	0.2435975	0.996	3822	tags=47%, list=10%, signal=52%
WP_PYRIMIDINE_METABOLISM_AND_RELATED_DISEASES	17	-0.5353276	-1.3010631	0.144	0.25492358	0.997	1811	tags=35%, list=5%, signal=37%
WP_FOXA2_PATHWAY	21	-0.48060971	-1.2589629	0.08888889	0.31289905	1.0	4561	tags=33%, list=12%, signal=38%
WP_MIRNA_REGULATION_OF_DNA_DAMAGE_RESPONSE	71	-0.37755412	-1.2377486	0.033333335	0.3418948	1.0	2192	tags=23%, list=6%, signal=24%
WP_DNA_DAMAGE_RESPONSE	67	-0.37724242	-1.1951764	0.075630255	0.41853958	1.0	2192	tags=22%, list=6%, signal=24%
WP_EFFECT_OF_PROGERIN_ON_GENES_INVOLVED_IN_HUTCHINSONGILFORD_PROGERIA_SYNDROME	22	-0.4610828	-1.1895527	0.18018018	0.41746664	1.0	6986	tags=41%, list=19%, signal=51%
WP_ELECTRON_TRANSPORT_CHAIN_OXPHOS_SYSTEM_IN_MITOCHONDRIA	103	-0.32596785	-1.1484023	0.12698413	0.5075653	1.0	5408	tags=27%, list=15%, signal=32%
WP_FGFR3_SIGNALING_IN_CHONDROCYTE_PROLIFERATION_AND_TERMINAL_DIFFERENTIATION	27	-0.40927508	-1.136489	0.2361809	0.527736	1.0	3624	tags=26%, list=10%, signal=29%
WP_METABOLIC_REPROGRAMMING_IN_COLON_CANCER	42	-0.37486708	-1.1271914	0.19526628	0.5403014	1.0	6836	tags=40%, list=19%, signal=50%
WP_STEROL_REGULATORY_ELEMENTBINDING_PROTEINS_SREBP_SIGNALING	69	-0.342397	-1.1150173	0.15384616	0.5602749	1.0	5069	tags=38%, list=14%, signal=44%
WP_SELECTIVE_EXPRESSION_OF_CHEMOKINE_RECEPTORS_DURING_TCELL_POLARIZATION	29	-0.38740787	-1.1068814	0.25123152	0.56907153	1.0	3147	tags=14%, list=9%, signal=15%
WP_PATHWAYS_AFFECTED_IN_ADENOID_CYSTIC_CARCINOMA	63	-0.33260915	-1.0974377	0.2521739	0.58414924	1.0	5420	tags=35%, list=15%, signal=41%
WP_FAMILIAL_HYPERLIPIDEMIA_TYPE_2	16	-0.4530805	-1.0963593	0.3117409	0.57235885	1.0	2792	tags=25%, list=8%, signal=27%
WP_STATIN_INHIBITION_OF_CHOLESTEROL_PRODUCTION	29	-0.39952198	-1.0940573	0.2819149	0.5646693	1.0	5069	tags=41%, list=14%, signal=48%
WP_TCA_CYCLE_AND_DEFICIENCY_OF_PYRUVATE_DEHYDROGENASE_COMPLEX_PDHC	16	-0.4625175	-1.0887326	0.31851852	0.5670618	1.0	6304	tags=38%, list=17%, signal=45%
WP_INTEGRATED_CANCER_PATHWAY	44	-0.3675459	-1.0854645	0.28368795	0.56237966	1.0	2210	tags=23%, list=6%, signal=24%
WP_ONECARBON_METABOLISM	29	-0.39104962	-1.0781226	0.2904762	0.57068706	1.0	4030	tags=31%, list=11%, signal=35%
WP_AMPLIFICATION_AND_EXPANSION_OF_ONCOGENIC_PATHWAYS_AS_METASTATIC_TRAITS	17	-0.44136968	-1.0647547	0.35021096	0.5956604	1.0	3481	tags=47%, list=10%, signal=52%
WP_16P112_DISTAL_DELETION_SYNDROME	32	-0.37468934	-1.0646383	0.34615386	0.58316135	1.0	4203	tags=34%, list=11%, signal=39%
WP_CODEINE_AND_MORPHINE_METABOLISM	15	-0.44800434	-1.036918	0.3586498	0.65720975	1.0	659	tags=13%, list=2%, signal=14%
WP_PROTEOGLYCAN_BIOSYNTHESIS	17	-0.41159874	-1.0288074	0.3652174	0.6699982	1.0	6907	tags=41%, list=19%, signal=51%
WP_SREBF_AND_MIR33_IN_CHOLESTEROL_AND_LIPID_HOMEOSTASIS	16	-0.4327197	-1.026021	0.39148936	0.6658568	1.0	5029	tags=44%, list=14%, signal=51%
WP_PHOTODYNAMIC_THERAPYINDUCED_NFE2L2_NRF2_SURVIVAL_SIGNALING	23	-0.39586765	-1.0229521	0.36936936	0.6626069	1.0	2927	tags=26%, list=8%, signal=28%
WP_ID_SIGNALING_PATHWAY	16	-0.42569062	-0.9991214	0.432	0.7296672	1.0	766	tags=19%, list=2%, signal=19%
WP_FAMILIAL_HYPERLIPIDEMIA_TYPE_1	17	-0.3978138	-0.9762582	0.47058824	0.7961046	1.0	2792	tags=24%, list=8%, signal=25%
WP_JOUBERT_SYNDROME	76	-0.28662273	-0.9450825	0.627907	0.8971905	1.0	7426	tags=38%, list=20%, signal=48%
WP_CILIOPATHIES	171	-0.24628964	-0.9415622	0.7826087	0.8940179	1.0	5861	tags=30%, list=16%, signal=36%
WP_FOLATE_METABOLISM	69	-0.27897567	-0.9210653	0.65178573	0.95544153	1.0	4030	tags=23%, list=11%, signal=26%
WP_GENES_RELATED_TO_PRIMARY_CILIUM_DEVELOPMENT_BASED_ON_CRISPR	96	-0.26955834	-0.9183819	0.75	0.9481642	1.0	5835	tags=31%, list=16%, signal=37%
WP_GLYCEROPHOSPHOLIPID_BIOSYNTHETIC_PATHWAY	30	-0.3261395	-0.9163473	0.6166667	0.93942124	1.0	4227	tags=30%, list=12%, signal=34%
WP_TRANSLATION_FACTORS	51	-0.2984073	-0.9121797	0.65648854	0.9369618	1.0	5571	tags=31%, list=15%, signal=37%
WP_NICOTINE_EFFECT_ON_DOPAMINERGIC_NEURONS	21	-0.3441351	-0.8945254	0.6136364	0.98548824	1.0	5522	tags=33%, list=15%, signal=39%
WP_AMPACTIVATED_PROTEIN_KINASE_AMPK_SIGNALING	66	-0.26903257	-0.88784796	0.7719298	0.9923539	1.0	6325	tags=30%, list=17%, signal=37%
WP_MITOCHONDRIAL_COMPLEX_I_ASSEMBLY_MODEL_OXPHOS_SYSTEM	56	-0.28334293	-0.8832247	0.704918	0.9919606	1.0	3694	tags=20%, list=10%, signal=22%
WP_SPHINGOLIPID_METABOLISM_IN_SENESCENCE	28	-0.3248759	-0.8824434	0.6415929	0.9788394	1.0	3682	tags=29%, list=10%, signal=32%
WP_FATTY_ACID_BETAOXIDATION	34	-0.30218366	-0.8636058	0.7709497	1.0	1.0	6284	tags=38%, list=17%, signal=46%
WP_OXIDATIVE_PHOSPHORYLATION	60	-0.26937133	-0.8582908	0.82539684	1.0	1.0	3702	tags=18%, list=10%, signal=20%
WP_NANOPARTICLEMEDIATED_ACTIVATION_OF_RECEPTOR_SIGNALING	28	-0.31540948	-0.85792303	0.7378641	1.0	1.0	3714	tags=18%, list=10%, signal=20%
WP_TRIACYLGLYCERIDE_SYNTHESIS	24	-0.3212086	-0.8499521	0.71875	1.0	1.0	5445	tags=33%, list=15%, signal=39%
WP_GLYCEROLIPIDS_AND_GLYCEROPHOSPHOLIPIDS	22	-0.3256866	-0.8477658	0.71748877	1.0	1.0	5330	tags=36%, list=15%, signal=43%
WP_GLYCOGEN_SYNTHESIS_AND_DEGRADATION	40	-0.27774414	-0.83558327	0.8129032	1.0	1.0	4450	tags=25%, list=12%, signal=28%
WP_TUMOR_SUPPRESSOR_ACTIVITY_OF_SMARCB1	29	-0.2835389	-0.813909	0.85294116	1.0	1.0	7008	tags=38%, list=19%, signal=47%
WP_PHOSPHODIESTERASES_IN_NEURONAL_FUNCTION	52	-0.2559406	-0.8069468	0.9285714	1.0	1.0	5605	tags=27%, list=15%, signal=32%
WP_PI3KAKTMTOR_VITD3_SIGNALING	22	-0.3079186	-0.8051944	0.7647059	1.0	1.0	5171	tags=36%, list=14%, signal=42%
WP_METABOLIC_PATHWAY_OF_LDL_HDL_AND_TG_INCLUDING_DISEASES	16	-0.33736858	-0.80423206	0.76949155	1.0	1.0	2792	tags=31%, list=8%, signal=34%
WP_PARKINSONS_DISEASE_PATHWAY	39	-0.26262826	-0.7763929	0.95027626	1.0	1.0	4897	tags=23%, list=13%, signal=27%
WP_CILIARY_LANDSCAPE	211	-0.21474132	-0.772591	1.0	1.0	1.0	5831	tags=25%, list=16%, signal=29%
WP_INTERACTOME_OF_POLYCOMB_REPRESSIVE_COMPLEX_2_PRC2	16	-0.3196658	-0.7652216	0.8156863	1.0	1.0	6329	tags=31%, list=17%, signal=38%
WP_MRNA_PROCESSING	126	-0.21311176	-0.75272226	1.0	1.0	1.0	7716	tags=33%, list=21%, signal=42%
WP_ONECARBON_METABOLISM_AND_RELATED_PATHWAYS	52	-0.24112684	-0.7526918	0.9925926	1.0	1.0	4033	tags=21%, list=11%, signal=24%
WP_NSP1_FROM_SARSCOV2_INHIBITS_TRANSLATION_INITIATION_IN_THE_HOST_CELL	17	-0.29069653	-0.74487925	0.92741936	1.0	1.0	6435	tags=41%, list=18%, signal=50%
WP_PRION_DISEASE_PATHWAY	32	-0.25375727	-0.7410237	0.97159094	1.0	1.0	2094	tags=13%, list=6%, signal=13%
WP_CORI_CYCLE	17	-0.29543865	-0.7101654	0.91935486	1.0	1.0	6836	tags=41%, list=19%, signal=51%
WP_PPARALPHA_PATHWAY	26	-0.25952905	-0.70879614	0.9675926	1.0	1.0	3670	tags=15%, list=10%, signal=17%
WP_4HYDROXYTAMOXIFEN_DEXAMETHASONE_AND_RETINOIC_ACIDS_REGULATION_OF_P27_EXPRESSION	18	-0.2827061	-0.6950204	0.96086955	1.0	1.0	6679	tags=44%, list=18%, signal=54%
WP_HEDGEHOG_SIGNALING_PATHWAY_WP4249	43	-0.22605163	-0.6897353	1.0	1.0	1.0	6562	tags=28%, list=18%, signal=34%
WP_NANOPARTICLE_TRIGGERED_AUTOPHAGIC_CELL_DEATH	23	-0.2543714	-0.67856836	0.9861751	1.0	1.0	5217	tags=26%, list=14%, signal=30%
WP_PURINE_METABOLISM_AND_RELATED_DISORDERS	21	-0.24704595	-0.65588254	0.98723406	1.0	1.0	3823	tags=19%, list=10%, signal=21%
WP_TCA_CYCLE_AKA_KREBS_OR_CITRIC_ACID_CYCLE	18	-0.24249443	-0.60571057	0.9957447	1.0	1.0	6304	tags=28%, list=17%, signal=34%
WP_MITOCHONDRIAL_COMPLEX_III_ASSEMBLY	16	-0.24415308	-0.5882582	0.9957447	0.9985617	1.0	3540	tags=19%, list=10%, signal=21%

## Sheet: SK-N-BE 24h upregulated
NAME	SIZE	ES	NES	NOM p-val	FDR q-val	FWER p-val	RANK AT MAX	LEADING EDGE
WP_RETINOBLASTOMA_GENE_IN_CANCER	86	0.60501647	1.9586222	0.0	0.03819867	0.021	5443	tags=51%, list=15%, signal=60%
WP_IMMUNE_RESPONSE_TO_TUBERCULOSIS	23	0.703405	1.7379719	0.007490637	0.29029864	0.269	6843	tags=65%, list=19%, signal=80%
WP_DNA_REPLICATION	42	0.6003781	1.724556	0.0	0.22785875	0.308	5513	tags=52%, list=15%, signal=62%
WP_FAMILIAL_HYPERLIPIDEMIA_TYPE_2	16	0.7240846	1.6157295	0.01858736	0.42524785	0.606	2268	tags=38%, list=6%, signal=40%
WP_BASE_EXCISION_REPAIR	31	0.58718437	1.5761715	0.004347826	0.47491738	0.744	2571	tags=39%, list=7%, signal=42%
WP_NUCLEOTIDE_METABOLISM	18	0.6587491	1.5381051	0.04494382	0.52772033	0.836	2212	tags=50%, list=6%, signal=53%
WP_G1_TO_S_CELL_CYCLE_CONTROL	64	0.48919547	1.5112432	0.0	0.54456466	0.885	2808	tags=34%, list=8%, signal=37%
WP_PROSTAGLANDIN_SYNTHESIS_AND_REGULATION	45	0.5024947	1.4847982	0.0	0.57216585	0.924	6849	tags=42%, list=19%, signal=52%
WP_PHOTODYNAMIC_THERAPYINDUCED_AP1_SURVIVAL_SIGNALING	50	0.5002692	1.4776076	0.012658228	0.53494	0.935	5983	tags=44%, list=16%, signal=53%
WP_TLR4_SIGNALING_AND_TOLERANCE	28	0.5647186	1.470896	0.03652968	0.5061705	0.941	6038	tags=57%, list=17%, signal=68%
WP_DNA_MISMATCH_REPAIR	23	0.5951232	1.4602262	0.05882353	0.49181938	0.952	2571	tags=48%, list=7%, signal=51%
WP_GALANIN_RECEPTOR_PATHWAY	21	0.5990639	1.4578513	0.037453182	0.4578122	0.954	5151	tags=38%, list=14%, signal=44%
WP_HOSTPATHOGEN_INTERACTION_OF_HUMAN_CORONAVIRUSES_INTERFERON_INDUCTION	33	0.5379092	1.4340116	0.018518519	0.49316043	0.97	7011	tags=64%, list=19%, signal=79%
WP_TYPE_II_INTERFERON_SIGNALING_IFNG	36	0.5170269	1.4257425	0.018691588	0.4820773	0.978	4341	tags=42%, list=12%, signal=47%
WP_TCA_CYCLE_AND_DEFICIENCY_OF_PYRUVATE_DEHYDROGENASE_COMPLEX_PDHC	16	0.61539984	1.3798115	0.10431655	0.6066821	0.994	6952	tags=69%, list=19%, signal=85%
WP_ID_SIGNALING_PATHWAY	16	0.6117767	1.3784565	0.085910656	0.5740754	0.994	1650	tags=31%, list=5%, signal=33%
WP_TCA_CYCLE_AKA_KREBS_OR_CITRIC_ACID_CYCLE	18	0.57152987	1.3784295	0.08243728	0.54030627	0.994	7937	tags=67%, list=22%, signal=85%
WP_APOPTOSIS_MODULATION_BY_HSP70	19	0.5767338	1.3734349	0.085365854	0.52731884	0.994	1660	tags=32%, list=5%, signal=33%
WP_TYPE_I_COLLAGEN_SYNTHESIS_IN_THE_CONTEXT_OF_OSTEOGENESIS_IMPERFECTA	33	0.51034755	1.373095	0.052863438	0.50011903	0.994	5143	tags=33%, list=14%, signal=39%
WP_PHOTODYNAMIC_THERAPYINDUCED_NFE2L2_NRF2_SURVIVAL_SIGNALING	23	0.5588655	1.3562728	0.07053942	0.52901113	0.996	6006	tags=48%, list=16%, signal=57%
WP_ADIPOGENESIS	129	0.39744884	1.3411524	0.0	0.55804527	0.996	4596	tags=29%, list=13%, signal=33%
WP_FATTY_ACID_BETAOXIDATION	34	0.49695182	1.3341559	0.05076142	0.55487627	0.998	5833	tags=47%, list=16%, signal=56%
WP_APOPTOSIS_MODULATION_AND_SIGNALING	88	0.4085165	1.333963	0.026548672	0.5309191	0.998	6445	tags=39%, list=18%, signal=47%
WP_NUCLEOTIDEBINDING_OLIGOMERIZATION_DOMAIN_NOD_PATHWAY	41	0.4624805	1.3203855	0.057142857	0.5503459	0.999	1917	tags=12%, list=5%, signal=13%
WP_FATTY_ACID_TRANSPORTERS	18	0.56418264	1.3162535	0.108208954	0.54151404	1.0	5669	tags=56%, list=15%, signal=66%
WP_PROGERIAASSOCIATED_LIPODYSTROPHY	22	0.53719676	1.3112991	0.11320755	0.53600746	1.0	3621	tags=36%, list=10%, signal=40%
WP_MEASLES_VIRUS_INFECTION	136	0.37674505	1.2989542	0.01369863	0.55273414	1.0	5806	tags=35%, list=16%, signal=41%
WP_DRUG_INDUCTION_OF_BILE_ACID_PATHWAY	17	0.57063127	1.2985353	0.11971831	0.534309	1.0	3526	tags=24%, list=10%, signal=26%
WP_DNA_DAMAGE_RESPONSE	67	0.41309702	1.2879354	0.041666668	0.54969186	1.0	2826	tags=30%, list=8%, signal=32%
WP_NUCLEAR_RECEPTORS_IN_LIPID_METABOLISM_AND_TOXICITY	33	0.47618264	1.284965	0.096491225	0.5398358	1.0	4697	tags=27%, list=13%, signal=31%
WP_SREBF_AND_MIR33_IN_CHOLESTEROL_AND_LIPID_HOMEOSTASIS	16	0.56811404	1.2795215	0.12547529	0.53962016	1.0	5027	tags=44%, list=14%, signal=51%
WP_TYPE_I_INTERFERON_INDUCTION_AND_SIGNALING_DURING_SARSCOV2_INFECTION	31	0.48019442	1.2735304	0.12785389	0.5401616	1.0	5576	tags=48%, list=15%, signal=57%
WP_SULFATION_BIOTRANSFORMATION_REACTION	16	0.5651155	1.2690114	0.17343174	0.5390041	1.0	4384	tags=31%, list=12%, signal=35%
WP_ATM_SIGNALING_PATHWAY	39	0.4474596	1.2611704	0.10695187	0.5469229	1.0	5890	tags=44%, list=16%, signal=52%
WP_NANOMATERIAL_INDUCED_APOPTOSIS	20	0.52571243	1.258775	0.13333334	0.5377236	1.0	1597	tags=20%, list=4%, signal=21%
WP_MYD88_DISTINCT_INPUTOUTPUT_PATHWAY	18	0.52307844	1.2514659	0.17293233	0.54394656	1.0	5806	tags=44%, list=16%, signal=53%
WP_GLYCEROPHOSPHOLIPID_BIOSYNTHETIC_PATHWAY	30	0.47798318	1.2469893	0.11637931	0.54236484	1.0	2849	tags=27%, list=8%, signal=29%
WP_STATIN_INHIBITION_OF_CHOLESTEROL_PRODUCTION	29	0.4611077	1.2388307	0.14084508	0.5531753	1.0	2358	tags=24%, list=6%, signal=26%
WP_CYTOSOLIC_DNASENSING_PATHWAY	72	0.3972151	1.2361339	0.05882353	0.5473448	1.0	6162	tags=28%, list=17%, signal=33%
WP_PATHWAYS_OF_NUCLEIC_ACID_METABOLISM_AND_INNATE_IMMUNE_SENSING	15	0.5672621	1.2355444	0.16943522	0.5356789	1.0	1980	tags=27%, list=5%, signal=28%
WP_GASTRIC_CANCER_NETWORK_2	31	0.46110225	1.2230277	0.14009662	0.5606433	1.0	7182	tags=48%, list=20%, signal=60%
WP_SARSCOV2_INNATE_IMMUNITY_EVASION_AND_CELLSPECIFIC_IMMUNE_RESPONSE	66	0.39014643	1.2212143	0.047244094	0.55326545	1.0	7011	tags=39%, list=19%, signal=49%
WP_FOXA2_PATHWAY	21	0.48722523	1.2144649	0.16858238	0.562287	1.0	3894	tags=38%, list=11%, signal=43%
WP_MIRNA_REGULATION_OF_DNA_DAMAGE_RESPONSE	71	0.3873122	1.2127007	0.096296296	0.5557618	1.0	2826	tags=28%, list=8%, signal=30%
WP_FAMILIAL_PARTIAL_LIPODYSTROPHY_FPLD	30	0.46273547	1.210249	0.1369863	0.55078554	1.0	4084	tags=40%, list=11%, signal=45%
WP_METABOLIC_PATHWAY_OF_LDL_HDL_AND_TG_INCLUDING_DISEASES	16	0.53332245	1.2036798	0.22222222	0.5589629	1.0	2358	tags=31%, list=6%, signal=33%
WP_HEPATITIS_C_AND_HEPATOCELLULAR_CARCINOMA	49	0.41030782	1.2024069	0.10559006	0.5512198	1.0	6209	tags=39%, list=17%, signal=47%
WP_EICOSANOID_METABOLISM_VIA_CYCLOOXYGENASES_COX	30	0.4478778	1.1934264	0.16796875	0.5649996	1.0	4588	tags=37%, list=13%, signal=42%
WP_INTEGRATED_CANCER_PATHWAY	44	0.41353968	1.1926587	0.16201118	0.5557215	1.0	3642	tags=32%, list=10%, signal=35%
WP_GLUCOCORTICOID_RECEPTOR_PATHWAY	70	0.3750384	1.1888448	0.084745765	0.55610055	1.0	2408	tags=21%, list=7%, signal=23%
WP_CELL_CYCLE	120	0.35929516	1.1888041	0.071428575	0.54533815	1.0	2808	tags=21%, list=8%, signal=22%
WP_METABOLIC_REPROGRAMMING_IN_COLON_CANCER	42	0.41731703	1.1872507	0.13812155	0.5404996	1.0	6952	tags=43%, list=19%, signal=53%
WP_TRIACYLGLYCERIDE_SYNTHESIS	24	0.4767101	1.1845987	0.164	0.5372207	1.0	3445	tags=33%, list=9%, signal=37%
WP_SMALL_CELL_LUNG_CANCER	95	0.35900638	1.1758384	0.09677419	0.55413264	1.0	1965	tags=17%, list=5%, signal=18%
WP_FGF23_SIGNALING_IN_HYPOPHOSPHATEMIC_RICKETS_AND_RELATED_DISORDERS	22	0.47481853	1.1753922	0.21653543	0.5452873	1.0	785	tags=18%, list=2%, signal=19%
WP_SARS_CORONAVIRUS_AND_INNATE_IMMUNITY	31	0.44042572	1.1745474	0.1712963	0.5377648	1.0	5469	tags=29%, list=15%, signal=34%
WP_OVERVIEW_OF_INTERFERONSMEDIATED_SIGNALING_PATHWAY	36	0.42606068	1.1729286	0.17592593	0.5323165	1.0	5469	tags=22%, list=15%, signal=26%
WP_EICOSANOID_SYNTHESIS	26	0.44631374	1.1700559	0.1764706	0.5319779	1.0	3950	tags=35%, list=11%, signal=39%
WP_APOPTOSIS	84	0.3561651	1.1652302	0.13392857	0.5366881	1.0	6209	tags=38%, list=17%, signal=46%
WP_SMALL_LIGAND_GPCRS	19	0.48041832	1.1583503	0.2248996	0.5471509	1.0	6392	tags=32%, list=17%, signal=38%
WP_SEROTONIN_AND_ANXIETY	17	0.51626116	1.1529515	0.23569024	0.55504173	1.0	1818	tags=24%, list=5%, signal=25%
WP_CHOLESTEROL_METABOLISM_WITH_BLOCH_AND_KANDUTSCHRUSSELL_PATHWAYS	47	0.39978158	1.1475897	0.18435754	0.56104237	1.0	5529	tags=36%, list=15%, signal=43%
WP_FOXP3_IN_COVID19	15	0.5131978	1.1392058	0.25684932	0.5765524	1.0	6203	tags=47%, list=17%, signal=56%
WP_HOSTPATHOGEN_INTERACTION_OF_HUMAN_CORONAVIRUSES_APOPTOSIS	21	0.46725115	1.1355186	0.24242425	0.57854235	1.0	5918	tags=43%, list=16%, signal=51%
WP_CONSTITUTIVE_ANDROSTANE_RECEPTOR_PATHWAY	32	0.41842815	1.1263096	0.24	0.5973307	1.0	5051	tags=22%, list=14%, signal=25%
WP_OXYSTEROLS_DERIVED_FROM_CHOLESTEROL	46	0.3725859	1.1090144	0.22807017	0.64091015	1.0	2640	tags=20%, list=7%, signal=21%
WP_IL9_SIGNALING_PATHWAY	17	0.4821956	1.1063559	0.3115942	0.64065295	1.0	6203	tags=47%, list=17%, signal=57%
WP_NUCLEAR_RECEPTORS	38	0.3935598	1.0959507	0.27403846	0.6655863	1.0	3281	tags=26%, list=9%, signal=29%
WP_IL4_SIGNALING_PATHWAY	54	0.36700103	1.0913595	0.25165564	0.67115396	1.0	6363	tags=44%, list=17%, signal=54%
WP_GLUTATHIONE_METABOLISM	20	0.46331704	1.0831438	0.31939164	0.6884964	1.0	6006	tags=35%, list=16%, signal=42%
WP_NRF2_PATHWAY	144	0.3067131	1.0664929	0.22950819	0.7353604	1.0	5095	tags=24%, list=14%, signal=28%
WP_TNFALPHA_SIGNALING_PATHWAY	92	0.32399565	1.0602354	0.3218391	0.74829084	1.0	6059	tags=29%, list=17%, signal=35%
WP_FLUOROPYRIMIDINE_ACTIVITY	33	0.38743204	1.053392	0.31441048	0.7628401	1.0	5448	tags=36%, list=15%, signal=43%
WP_MFAP5_EFFECT_ON_PERMEABILITY_AND_MOTILITY_OF_ENDOTHELIAL_CELLS_VIA_CYTOSKELETON_REARRANGEMENT	18	0.44879097	1.0498383	0.36749116	0.7651656	1.0	6084	tags=39%, list=17%, signal=47%
WP_DNA_IRDAMAGE_AND_CELLULAR_RESPONSE_VIA_ATR	79	0.3336043	1.0402566	0.2792793	0.7908737	1.0	6922	tags=46%, list=19%, signal=56%
WP_LEUKOCYTEINTRINSIC_HIPPO_PATHWAY_FUNCTIONS	34	0.38588	1.038913	0.3482143	0.7857106	1.0	5960	tags=35%, list=16%, signal=42%
WP_FOLATE_METABOLISM	69	0.32563296	1.0376996	0.35714287	0.7801018	1.0	6290	tags=28%, list=17%, signal=33%
WP_QUERCETIN_AND_NFKB_AP1_INDUCED_APOPTOSIS	16	0.46724728	1.0359702	0.4040404	0.77748954	1.0	7151	tags=63%, list=20%, signal=78%
WP_STING_PATHWAY_IN_KAWASAKILIKE_DISEASE_AND_COVID19	20	0.43740204	1.0329294	0.38297874	0.7802569	1.0	5889	tags=50%, list=16%, signal=60%
WP_EFFECT_OF_PROGERIN_ON_GENES_INVOLVED_IN_HUTCHINSONGILFORD_PROGERIA_SYNDROME	22	0.42035848	1.031765	0.36231884	0.77515614	1.0	6705	tags=41%, list=18%, signal=50%
WP_KYNURENINE_PATHWAY_AND_LINKS_TO_CELL_SENESCENCE	23	0.429545	1.0292155	0.4180328	0.77522737	1.0	6116	tags=39%, list=17%, signal=47%
WP_INTERACTIONS_BETWEEN_IMMUNE_CELLS_AND_MICRORNAS_IN_TUMOR_MICROENVIRONMENT	28	0.40101936	1.026509	0.37387386	0.77566344	1.0	6203	tags=46%, list=17%, signal=56%
WP_NUCLEAR_RECEPTORS_METAPATHWAY	317	0.27220958	1.0235174	0.33333334	0.7777798	1.0	5240	tags=24%, list=14%, signal=28%
WP_CONGENITAL_GENERALIZED_LIPODYSTROPHY_CGL	18	0.4449012	1.0196451	0.38745388	0.7817825	1.0	2849	tags=33%, list=8%, signal=36%
WP_PURINE_METABOLISM_AND_RELATED_DISORDERS	21	0.40449098	1.003771	0.41064638	0.83345	1.0	2846	tags=29%, list=8%, signal=31%
WP_PROXIMAL_TUBULE_TRANSPORT	57	0.32838953	1.0001545	0.4181818	0.83831084	1.0	5397	tags=26%, list=15%, signal=31%
WP_BLADDER_CANCER	40	0.3554898	0.9981351	0.46445498	0.8363088	1.0	6038	tags=35%, list=17%, signal=42%
WP_TNFRELATED_WEAK_INDUCER_OF_APOPTOSIS_TWEAK_SIGNALING_PATHWAY	42	0.3464915	0.993369	0.4477612	0.8455617	1.0	5918	tags=36%, list=16%, signal=43%
WP_ACUTE_VIRAL_MYOCARDITIS	86	0.30833593	0.9873843	0.44339624	0.8588765	1.0	4479	tags=23%, list=12%, signal=26%
WP_NOVEL_INTRACELLULAR_COMPONENTS_OF_RIGILIKE_RECEPTOR_RLR_PATHWAY	59	0.3326079	0.98681045	0.4939759	0.85144836	1.0	6162	tags=36%, list=17%, signal=43%
WP_PYRIMIDINE_METABOLISM	81	0.30726853	0.98407936	0.44354838	0.8535132	1.0	5910	tags=36%, list=16%, signal=43%
WP_ACE_INHIBITOR_PATHWAY	17	0.41795817	0.9791041	0.42666668	0.86358386	1.0	1062	tags=12%, list=3%, signal=12%
WP_EBOLA_VIRUS_INFECTION_IN_HOST	129	0.28660834	0.97613233	0.47297296	0.8658694	1.0	6053	tags=36%, list=17%, signal=44%
WP_NOTCH1_REGULATION_OF_ENDOTHELIAL_CELL_CALCIFICATION	17	0.42708287	0.9748744	0.45422536	0.86116916	1.0	1887	tags=29%, list=5%, signal=31%
WP_3Q29_COPY_NUMBER_VARIATION_SYNDROME	64	0.31467515	0.9598445	0.53956836	0.9124274	1.0	5774	tags=33%, list=16%, signal=39%
WP_CELL_DIFFERENTIATION_EXPANDED_INDEX	19	0.41373283	0.95917374	0.50729924	0.90590346	1.0	4415	tags=37%, list=12%, signal=42%
WP_EXTRACELLULAR_VESICLEMEDIATED_SIGNALING_IN_RECIPIENT_CELLS	30	0.3618647	0.95393014	0.49372384	0.9166369	1.0	2754	tags=20%, list=8%, signal=22%
WP_NUCLEOTIDE_EXCISION_REPAIR	44	0.33511546	0.9494212	0.5219512	0.9256242	1.0	2571	tags=23%, list=7%, signal=24%
WP_ONECARBON_METABOLISM	29	0.35920584	0.94828427	0.5367965	0.92107755	1.0	4565	tags=28%, list=12%, signal=31%
WP_FAMILIAL_HYPERLIPIDEMIA_TYPE_4	21	0.3892175	0.9469169	0.5019455	0.91755104	1.0	2268	tags=24%, list=6%, signal=25%
WP_GLUCURONIDATION	26	0.3606895	0.93831605	0.5638766	0.9430941	1.0	5580	tags=15%, list=15%, signal=18%
WP_7Q1123_COPY_NUMBER_VARIATION_SYNDROME	103	0.28601614	0.93707645	0.62222224	0.93958265	1.0	4955	tags=26%, list=14%, signal=30%
WP_THYROID_STIMULATING_HORMONE_TSH_SIGNALING_PATHWAY	66	0.30586118	0.9357251	0.5985401	0.9358584	1.0	1163	tags=14%, list=3%, signal=14%
WP_INTERLEUKIN11_SIGNALING_PATHWAY	44	0.32281438	0.93362105	0.5767196	0.934622	1.0	6209	tags=36%, list=17%, signal=44%
WP_PPAR_SIGNALING_PATHWAY	67	0.3058411	0.92941827	0.64492756	0.9406975	1.0	5191	tags=30%, list=14%, signal=35%
WP_RAC1PAK1P38MMP2_PATHWAY	68	0.29516348	0.9275713	0.67375886	0.93929577	1.0	6209	tags=35%, list=17%, signal=42%
WP_PREGNANE_X_RECEPTOR_PATHWAY	33	0.35029477	0.92308336	0.5607477	0.94683874	1.0	3941	tags=15%, list=11%, signal=17%
WP_FAS_LIGAND_PATHWAY_AND_STRESS_INDUCTION_OF_HEAT_SHOCK_PROTEINS	42	0.32101673	0.9199591	0.6010929	0.9501294	1.0	3621	tags=19%, list=10%, signal=21%
WP_HEAD_AND_NECK_SQUAMOUS_CELL_CARCINOMA	73	0.29276773	0.9130946	0.70247936	0.96737427	1.0	5981	tags=29%, list=16%, signal=34%
WP_IL1_SIGNALING_PATHWAY	55	0.3042572	0.9060022	0.7358491	0.9851487	1.0	5806	tags=38%, list=16%, signal=45%
WP_ESTROGEN_METABOLISM	17	0.38999963	0.9058188	0.54744524	0.9769866	1.0	3894	tags=24%, list=11%, signal=26%
WP_DEREGULATION_OF_RAB_AND_RAB_EFFECTOR_GENES_IN_BLADDER_CANCER	16	0.40269223	0.90368	0.60535115	0.9759511	1.0	6637	tags=44%, list=18%, signal=53%
WP_MITOCHONDRIAL_IMMUNE_RESPONSE_TO_SARSCOV2	31	0.33418676	0.8972483	0.6642066	0.9910287	1.0	5806	tags=35%, list=16%, signal=42%
WP_FATTY_ACID_BIOSYNTHESIS	22	0.36471307	0.89503163	0.6420233	0.9906389	1.0	5021	tags=32%, list=14%, signal=37%
WP_INFLUENCE_OF_LAMINOPATHIES_ON_WNT_SIGNALING	36	0.31686413	0.8938199	0.67346936	0.9866085	1.0	2937	tags=22%, list=8%, signal=24%
WP_SELENIUM_MICRONUTRIENT_NETWORK	88	0.27642256	0.88744	0.7962963	0.99990577	1.0	6290	tags=27%, list=17%, signal=33%
WP_FGFR3_SIGNALING_IN_CHONDROCYTE_PROLIFERATION_AND_TERMINAL_DIFFERENTIATION	27	0.34438577	0.8864051	0.66527194	0.99501866	1.0	2739	tags=22%, list=7%, signal=24%
WP_GLYCOLYSIS_AND_GLUCONEOGENESIS	44	0.3131794	0.8857799	0.6972973	0.9885393	1.0	6388	tags=34%, list=17%, signal=41%
WP_FAMILIAL_HYPERLIPIDEMIA_TYPE_1	17	0.38372332	0.8833966	0.6666667	0.9885026	1.0	2268	tags=24%, list=6%, signal=25%
WP_IL17_SIGNALING_PATHWAY	32	0.32921794	0.8831609	0.6810345	0.98108405	1.0	5806	tags=31%, list=16%, signal=37%
WP_COHESIN_COMPLEX_CORNELIA_DE_LANGE_SYNDROME	34	0.3222761	0.8792798	0.6803653	0.9855974	1.0	4585	tags=24%, list=13%, signal=27%
WP_SPHINGOLIPID_METABOLISM_IN_SENESCENCE	28	0.3331837	0.8772597	0.68619245	0.9842467	1.0	5981	tags=43%, list=16%, signal=51%
WP_PARKINSONS_DISEASE_PATHWAY	39	0.3111724	0.8757605	0.7326733	0.9815355	1.0	4751	tags=23%, list=13%, signal=26%
WP_16P112_PROXIMAL_DELETION_SYNDROME	73	0.2785251	0.867357	0.8425197	0.9997934	1.0	2087	tags=14%, list=6%, signal=14%
WP_TRYPTOPHAN_METABOLISM	41	0.3127521	0.86524314	0.7253886	0.9986323	1.0	3941	tags=24%, list=11%, signal=27%
WP_NUCLEOTIDE_EXCISION_REPAIR_IN_XERODERMA_PIGMENTOSUM	58	0.283197	0.8620335	0.8636364	1.0	1.0	2571	tags=21%, list=7%, signal=22%
WP_RAS_AND_BRADYKININ_PATHWAYS_IN_COVID19	29	0.32120222	0.8532499	0.7488789	1.0	1.0	6116	tags=28%, list=17%, signal=33%
WP_LNCRNA_IN_CANONICAL_WNT_SIGNALING_AND_COLORECTAL_CANCER	94	0.26169187	0.85020274	0.9174312	1.0	1.0	3048	tags=18%, list=8%, signal=20%
WP_MIRNA_REGULATION_OF_P53_PATHWAY_IN_PROSTATE_CANCER	24	0.3305123	0.84660953	0.7714286	1.0	1.0	4596	tags=25%, list=13%, signal=29%
WP_7OXOC_AND_7BETAHC_PATHWAYS	27	0.32586694	0.83837265	0.73282444	1.0	1.0	5166	tags=33%, list=14%, signal=39%
WP_CANCER_IMMUNOTHERAPY_BY_PD1_BLOCKADE	23	0.34125233	0.8363472	0.76829267	1.0	1.0	5806	tags=30%, list=16%, signal=36%
WP_ARYL_HYDROCARBON_RECEPTOR_PATHWAY_WP2586	46	0.28925502	0.82338405	0.88	1.0	1.0	2025	tags=17%, list=6%, signal=18%
WP_GLYCOSAMINOGLYCAN_DEGRADATION	17	0.35824242	0.823152	0.7237762	1.0	1.0	745	tags=12%, list=2%, signal=12%
WP_TOLLLIKE_RECEPTOR_SIGNALING_RELATED_TO_MYD88	31	0.3056689	0.82079107	0.82608694	1.0	1.0	5806	tags=35%, list=16%, signal=42%
WP_GPR40_PATHWAY	15	0.36652508	0.81426555	0.7316176	1.0	1.0	504	tags=20%, list=1%, signal=20%
WP_GPR143_IN_MELANOCYTES_AND_RETINAL_PIGMENT_EPITHELIUM_CELLS	30	0.31025365	0.8128834	0.813278	1.0	1.0	4767	tags=30%, list=13%, signal=34%
WP_ANGIOTENSIN_II_RECEPTOR_TYPE_1_PATHWAY	28	0.30971488	0.8088789	0.8546255	1.0	1.0	3593	tags=32%, list=10%, signal=36%
WP_ERK_PATHWAY_IN_HUNTINGTONS_DISEASE	15	0.36022136	0.8065785	0.73188406	1.0	1.0	29	tags=7%, list=0%, signal=7%
WP_PARKINUBIQUITIN_PROTEASOMAL_SYSTEM_PATHWAY	70	0.253834	0.80554974	0.9632353	1.0	1.0	5859	tags=27%, list=16%, signal=32%
WP_TGFBETA_RECEPTOR_SIGNALING	55	0.2643942	0.7989913	0.95238096	1.0	1.0	5918	tags=36%, list=16%, signal=43%
WP_SEROTONIN_RECEPTOR_467_AND_NR3C_SIGNALING	19	0.33580276	0.78915477	0.8164794	1.0	1.0	2787	tags=21%, list=8%, signal=23%
WP_PROSTAGLANDIN_SIGNALING	33	0.2922619	0.7884561	0.90909094	1.0	1.0	6038	tags=27%, list=17%, signal=33%
WP_GASTRIC_CANCER_NETWORK_1	27	0.30242085	0.7817	0.9294606	1.0	1.0	2024	tags=22%, list=6%, signal=24%
WP_SPHINGOLIPID_METABOLISM_OVERVIEW	24	0.30758262	0.7803362	0.8659004	1.0	1.0	2867	tags=25%, list=8%, signal=27%
WP_CYSTEINE_AND_METHIONINE_CATABOLISM	15	0.35203323	0.77920306	0.7692308	1.0	1.0	2879	tags=27%, list=8%, signal=29%
WP_GLYCOSYLATION_AND_RELATED_CONGENITAL_DEFECTS	25	0.29990745	0.76393485	0.9051724	1.0	1.0	7331	tags=48%, list=20%, signal=60%
WP_PROSTAGLANDIN_AND_LEUKOTRIENE_METABOLISM_IN_SENESCENCE	31	0.28899652	0.7627778	0.9174312	1.0	1.0	6338	tags=42%, list=17%, signal=51%
WP_HEMATOPOIETIC_STEM_CELL_DIFFERENTIATION	55	0.2474327	0.7465076	0.9859155	1.0	1.0	6341	tags=29%, list=17%, signal=35%
WP_UREA_CYCLE_AND_ASSOCIATED_PATHWAYS	24	0.29951382	0.74353284	0.91544116	1.0	1.0	6388	tags=38%, list=17%, signal=45%
WP_PROTEASOME_DEGRADATION	59	0.24158262	0.7420016	1.0	1.0	1.0	8199	tags=44%, list=22%, signal=57%
WP_MITOCHONDRIAL_LONG_CHAIN_FATTY_ACID_BETAOXIDATION	17	0.31764588	0.7372561	0.9066667	1.0	1.0	5833	tags=41%, list=16%, signal=49%
WP_AIRWAY_SMOOTH_MUSCLE_CELL_CONTRACTION	17	0.32575127	0.7369882	0.88	1.0	1.0	1690	tags=18%, list=5%, signal=18%
WP_VITAMIN_D_IN_INFLAMMATORY_DISEASES	22	0.2921719	0.73685426	0.9227941	1.0	1.0	5918	tags=23%, list=16%, signal=27%
WP_PI3KAKTMTOR_VITD3_SIGNALING	22	0.29715404	0.7278993	0.9115385	1.0	1.0	5774	tags=32%, list=16%, signal=38%
WP_GLYCEROLIPIDS_AND_GLYCEROPHOSPHOLIPIDS	22	0.29938444	0.72607744	0.9123506	1.0	1.0	6050	tags=41%, list=17%, signal=49%
WP_NAD_BIOSYNTHETIC_PATHWAYS	22	0.2897252	0.7092819	0.92741936	1.0	1.0	5705	tags=41%, list=16%, signal=48%
WP_NAD_METABOLISM_IN_ONCOGENEINDUCED_SENESCENCE_AND_MITOCHONDRIAL_DYSFUNCTIONASSOCIATED_SENESCENCE	24	0.28765547	0.7087932	0.954717	1.0	1.0	6388	tags=38%, list=17%, signal=45%
WP_SEROTONIN_RECEPTOR_2_AND_ELKSRFGATA4_SIGNALING	20	0.2922311	0.7052165	0.9461538	1.0	1.0	1818	tags=15%, list=5%, signal=16%
WP_INTERACTIONS_BETWEEN_LOXL4_AND_OXIDATIVE_STRESS_PATHWAY	18	0.292934	0.69676954	0.9607843	1.0	1.0	7934	tags=56%, list=22%, signal=71%
WP_TRANSCRIPTION_FACTOR_REGULATION_IN_ADIPOGENESIS	22	0.2818677	0.6945286	0.9531915	1.0	1.0	3603	tags=23%, list=10%, signal=25%
WP_WNTBETACATENIN_SIGNALING_PATHWAY_IN_LEUKEMIA	26	0.2700578	0.69396156	0.98406374	1.0	1.0	2870	tags=19%, list=8%, signal=21%
WP_INTERACTIONS_OF_NATURAL_KILLER_CELLS_IN_PANCREATIC_CANCER	27	0.27191964	0.6938704	0.96902657	1.0	1.0	6512	tags=26%, list=18%, signal=32%
WP_S1P_RECEPTOR_SIGNAL_TRANSDUCTION	25	0.2694069	0.68321115	0.97321427	1.0	1.0	6287	tags=32%, list=17%, signal=39%
WP_PHOTODYNAMIC_THERAPYINDUCED_NFKB_SURVIVAL_SIGNALING	35	0.24204539	0.66799814	1.0	1.0	1.0	6209	tags=29%, list=17%, signal=34%
WP_MIRNAS_INVOLVEMENT_IN_THE_IMMUNE_RESPONSE_IN_SEPSIS	38	0.23973659	0.66489613	1.0	1.0	1.0	7011	tags=34%, list=19%, signal=42%
WP_TP53_NETWORK	19	0.28357893	0.6601752	0.962963	1.0	1.0	6584	tags=32%, list=18%, signal=38%
WP_ESTROGEN_SIGNALING_PATHWAY	23	0.25479582	0.61479443	0.99593496	1.0	1.0	5806	tags=35%, list=16%, signal=41%
WP_MITOCHONDRIAL_COMPLEX_III_ASSEMBLY	16	0.2686679	0.605604	0.9893617	1.0	1.0	8178	tags=44%, list=22%, signal=56%
WP_INITIATION_OF_TRANSCRIPTION_AND_TRANSLATION_ELONGATION_AT_THE_HIV1_LTR	32	0.2237917	0.59738725	1.0	1.0	1.0	7113	tags=28%, list=19%, signal=35%
WP_4HYDROXYTAMOXIFEN_DEXAMETHASONE_AND_RETINOIC_ACIDS_REGULATION_OF_P27_EXPRESSION	18	0.2511608	0.5727013	0.996139	0.9990524	1.0	5774	tags=28%, list=16%, signal=33%

## Sheet: SK-N-BE 24h downregulated
NAME	SIZE	ES	NES	NOM p-val	FDR q-val	FWER p-val	RANK AT MAX	LEADING EDGE
WP_DEVELOPMENT_OF_URETERIC_COLLECTION_SYSTEM	60	-0.58248717	-1.4467982	0.017441861	1.0	0.999	6408	tags=47%, list=18%, signal=56%
WP_GENES_CONTROLLING_NEPHROGENESIS	44	-0.60133815	-1.4133207	0.018292682	1.0	1.0	6408	tags=45%, list=18%, signal=55%
WP_REGULATION_OF_APOPTOSIS_BY_PARATHYROID_HORMONERELATED_PROTEIN	22	-0.66918755	-1.4081783	0.044414535	1.0	1.0	4406	tags=36%, list=12%, signal=41%
WP_NEPHROGENESIS	18	-0.6798194	-1.3808185	0.058988765	1.0	1.0	4533	tags=50%, list=12%, signal=57%
WP_CYTOPLASMIC_RIBOSOMAL_PROTEINS	88	-0.53707653	-1.379927	0.017738359	1.0	1.0	12934	tags=86%, list=35%, signal=133%
WP_CLASSICAL_PATHWAY_OF_STEROIDOGENESIS_WITH_GLUCOCORTICOID_AND_MINERALOCORTICOID_METABOLISM	16	-0.6900389	-1.3715348	0.052348994	1.0	1.0	3612	tags=19%, list=10%, signal=21%
WP_SYNAPTIC_SIGNALING_PATHWAYS_ASSOCIATED_WITH_AUTISM_SPECTRUM_DISORDER	50	-0.5687232	-1.3710678	0.040194884	1.0	1.0	9886	tags=62%, list=27%, signal=85%
WP_OVERVIEW_OF_PROINFLAMMATORY_AND_PROFIBROTIC_MEDIATORS	127	-0.5112253	-1.3623267	0.010660981	1.0	1.0	8547	tags=20%, list=23%, signal=27%
WP_GPCRS_OTHER	91	-0.52418816	-1.3484228	0.02247191	1.0	1.0	6770	tags=27%, list=19%, signal=34%
WP_ECTODERM_DIFFERENTIATION	137	-0.4988929	-1.3334104	0.015839493	1.0	1.0	10502	tags=58%, list=29%, signal=81%
WP_CILIOPATHIES	171	-0.49194342	-1.3268843	0.015706806	1.0	1.0	5758	tags=40%, list=16%, signal=47%
WP_CELL_MIGRATION_AND_INVASION_THROUGH_P75NTR	30	-0.58811134	-1.319867	0.0926893	1.0	1.0	5642	tags=47%, list=15%, signal=55%
WP_LUNG_FIBROSIS	63	-0.5233164	-1.3132707	0.060465116	1.0	1.0	7918	tags=33%, list=22%, signal=42%
WP_COMPLEMENT_SYSTEM	97	-0.4978735	-1.2860367	0.051339287	1.0	1.0	7125	tags=28%, list=19%, signal=34%
WP_NOTCH_SIGNALING	45	-0.5417778	-1.285345	0.09191176	1.0	1.0	9966	tags=53%, list=27%, signal=73%
WP_PLATELETMEDIATED_INTERACTIONS_WITH_VASCULAR_AND_CIRCULATING_CELLS	17	-0.627683	-1.2692609	0.15033557	1.0	1.0	2257	tags=29%, list=6%, signal=31%
WP_TRANSLATION_INHIBITORS_IN_CHRONICALLY_ACTIVATED_PDGFRA_CELLS	46	-0.5345348	-1.2666595	0.1191067	1.0	1.0	4825	tags=30%, list=13%, signal=35%
WP_OLIGODENDROCYTE_SPECIFICATION_AND_DIFFERENTIATION_LEADING_TO_MYELIN_COMPONENTS_FOR_CNS	30	-0.5761053	-1.2661933	0.13256113	1.0	1.0	8547	tags=40%, list=23%, signal=52%
WP_FATTY_ACID_OMEGAOXIDATION	15	-0.6447234	-1.261943	0.1766342	1.0	1.0	3494	tags=13%, list=10%, signal=15%
WP_PLURIPOTENT_STEM_CELL_DIFFERENTIATION_PATHWAY	48	-0.5246638	-1.2576745	0.10824108	1.0	1.0	6209	tags=35%, list=17%, signal=43%
WP_GLYCOGEN_SYNTHESIS_AND_DEGRADATION	40	-0.532208	-1.252782	0.136419	1.0	1.0	9253	tags=40%, list=25%, signal=53%
WP_SPLICING_FACTOR_NOVA_REGULATED_SYNAPTIC_PROTEINS	42	-0.5347733	-1.2521839	0.13516895	1.0	1.0	5321	tags=43%, list=15%, signal=50%
WP_15Q133_COPY_NUMBER_VARIATION_SYNDROME	18	-0.6172297	-1.2504522	0.1808367	1.0	1.0	10451	tags=61%, list=29%, signal=86%
WP_ENDOPLASMIC_RETICULUM_STRESS_RESPONSE_IN_CORONAVIRUS_INFECTION	47	-0.51973134	-1.2469285	0.12183353	1.0	1.0	5302	tags=28%, list=14%, signal=32%
WP_NAD_METABOLISM	16	-0.61686295	-1.2452195	0.16857143	1.0	1.0	1414	tags=25%, list=4%, signal=26%
WP_GPCRS_CLASS_B_SECRETINLIKE	23	-0.5816126	-1.2308068	0.18037136	1.0	1.0	3564	tags=26%, list=10%, signal=29%
WP_ERBB_SIGNALING_PATHWAY	90	-0.4731039	-1.2247003	0.121816166	1.0	1.0	10773	tags=53%, list=29%, signal=75%
WP_PI3KAKTMTOR_SIGNALING_PATHWAY_AND_THERAPEUTIC_OPPORTUNITIES	30	-0.5449124	-1.2244296	0.16772553	1.0	1.0	9078	tags=53%, list=25%, signal=71%
WP_BURN_WOUND_HEALING	104	-0.47222787	-1.2237155	0.10208562	1.0	1.0	6317	tags=31%, list=17%, signal=37%
WP_JOUBERT_SYNDROME	76	-0.4815144	-1.2219625	0.12570782	1.0	1.0	5692	tags=32%, list=16%, signal=37%
WP_KISSPEPTINKISSPEPTIN_RECEPTOR_SYSTEM_IN_THE_OVARY	39	-0.52342117	-1.2200927	0.17816813	1.0	1.0	10229	tags=56%, list=28%, signal=78%
WP_GDNFRET_SIGNALING_AXIS	23	-0.5786176	-1.2187737	0.17880794	1.0	1.0	8051	tags=57%, list=22%, signal=72%
WP_16P112_DISTAL_DELETION_SYNDROME	32	-0.53338873	-1.2184103	0.18251929	1.0	1.0	6105	tags=31%, list=17%, signal=37%
WP_MONOAMINE_GPCRS	33	-0.5336604	-1.2126918	0.18112245	1.0	1.0	8953	tags=45%, list=24%, signal=60%
WP_GENES_RELATED_TO_PRIMARY_CILIUM_DEVELOPMENT_BASED_ON_CRISPR	96	-0.46918306	-1.2124219	0.119820826	1.0	1.0	10333	tags=52%, list=28%, signal=72%
WP_NSP1_FROM_SARSCOV2_INHIBITS_TRANSLATION_INITIATION_IN_THE_HOST_CELL	17	-0.6039394	-1.2084278	0.20596206	1.0	1.0	10381	tags=65%, list=28%, signal=90%
WP_DEVELOPMENT_AND_HETEROGENEITY_OF_THE_ILC_FAMILY	32	-0.52892876	-1.2072599	0.17692308	1.0	1.0	7947	tags=28%, list=22%, signal=36%
WP_OSTEOCLAST_SIGNALING	16	-0.6139201	-1.2067293	0.20757364	1.0	1.0	7737	tags=38%, list=21%, signal=48%
WP_PKCGAMMA_CALCIUM_SIGNALING_PATHWAY_IN_ATAXIA	22	-0.56701714	-1.1988839	0.22091503	1.0	1.0	8208	tags=50%, list=22%, signal=64%
WP_NICOTINE_EFFECT_ON_DOPAMINERGIC_NEURONS	21	-0.57507676	-1.197379	0.20439845	1.0	1.0	8906	tags=48%, list=24%, signal=63%
WP_MECHANOREGULATION_AND_PATHOLOGY_OF_YAPTAZ_VIA_HIPPO_AND_NONHIPPO_MECHANISMS	46	-0.49502572	-1.193398	0.19949174	1.0	1.0	6064	tags=41%, list=17%, signal=49%
WP_COMPLEMENT_ACTIVATION	22	-0.56277084	-1.1928649	0.21550591	1.0	1.0	9824	tags=45%, list=27%, signal=62%
WP_CELLS_AND_MOLECULES_INVOLVED_IN_LOCAL_ACUTE_INFLAMMATORY_RESPONSE	17	-0.59472775	-1.1919484	0.22346368	1.0	1.0	7304	tags=47%, list=20%, signal=59%
WP_CANONICAL_AND_NONCANONICAL_NOTCH_SIGNALING	27	-0.5430894	-1.1869965	0.21271077	1.0	1.0	3938	tags=33%, list=11%, signal=37%
WP_NEURAL_CREST_DIFFERENTIATION	101	-0.44819435	-1.1754848	0.16315205	1.0	1.0	8374	tags=39%, list=23%, signal=50%
WP_ARRHYTHMOGENIC_RIGHT_VENTRICULAR_CARDIOMYOPATHY	75	-0.4589347	-1.1681536	0.20571429	1.0	1.0	5356	tags=28%, list=15%, signal=33%
WP_STRIATED_MUSCLE_CONTRACTION_PATHWAY	38	-0.4999639	-1.1527362	0.23768473	1.0	1.0	6434	tags=39%, list=18%, signal=48%
WP_CCL18_SIGNALING_PATHWAY	50	-0.48105997	-1.151683	0.23152709	1.0	1.0	8830	tags=50%, list=24%, signal=66%
WP_ANGIOPOIETINLIKE_PROTEIN_8_REGULATORY_PATHWAY	131	-0.432759	-1.1515603	0.17748918	1.0	1.0	10415	tags=49%, list=28%, signal=68%
WP_NOTCH_SIGNALING_PATHWAY	61	-0.46846673	-1.1468168	0.2455304	1.0	1.0	8529	tags=39%, list=23%, signal=51%
WP_MRNA_PROCESSING	126	-0.43399414	-1.1456213	0.1858217	1.0	1.0	5922	tags=31%, list=16%, signal=37%
WP_MONOAMINE_TRANSPORT	32	-0.51010925	-1.1441115	0.25864276	1.0	1.0	9578	tags=47%, list=26%, signal=63%
WP_CODEINE_AND_MORPHINE_METABOLISM	15	-0.5838505	-1.1420527	0.27132866	1.0	1.0	490	tags=7%, list=1%, signal=7%
WP_NETRINUNC5B_SIGNALING_PATHWAY	52	-0.4717906	-1.1378957	0.2529976	1.0	1.0	9658	tags=46%, list=26%, signal=63%
WP_PATHOGENESIS_OF_SARSCOV2_MEDIATED_BY_NSP9NSP10_COMPLEX	21	-0.5379438	-1.135751	0.27629733	1.0	1.0	8493	tags=29%, list=23%, signal=37%
WP_ETHANOL_EFFECTS_ON_HISTONE_MODIFICATIONS	31	-0.50200325	-1.1263802	0.30357143	1.0	1.0	3494	tags=26%, list=10%, signal=29%
WP_AMPACTIVATED_PROTEIN_KINASE_AMPK_SIGNALING	66	-0.45041665	-1.1258945	0.25223213	1.0	1.0	11356	tags=56%, list=31%, signal=81%
WP_MICROGLIA_PATHOGEN_PHAGOCYTOSIS_PATHWAY	40	-0.48051903	-1.1245706	0.29508197	1.0	1.0	8685	tags=38%, list=24%, signal=49%
WP_CARDIAC_PROGENITOR_DIFFERENTIATION	53	-0.45857644	-1.123936	0.28143713	1.0	1.0	6312	tags=34%, list=17%, signal=41%
WP_PATHOGENIC_ESCHERICHIA_COLI_INFECTION	55	-0.46026158	-1.1202217	0.27611044	1.0	1.0	7325	tags=33%, list=20%, signal=41%
WP_TRYPTOPHAN_CATABOLISM_LEADING_TO_NAD_PRODUCTION	16	-0.559874	-1.1180358	0.3232462	1.0	1.0	9022	tags=63%, list=25%, signal=83%
WP_EPITHELIAL_TO_MESENCHYMAL_TRANSITION_IN_COLORECTAL_CANCER	160	-0.41482452	-1.1178074	0.2230444	1.0	1.0	9645	tags=40%, list=26%, signal=54%
WP_TGFBETA_SIGNALING_IN_THYROID_CELLS_FOR_EPITHELIALMESENCHYMAL_TRANSITION	18	-0.54267883	-1.117114	0.303989	1.0	1.0	3748	tags=28%, list=10%, signal=31%
WP_CHEMOKINE_SIGNALING_PATHWAY	164	-0.4142453	-1.1159973	0.24185069	1.0	1.0	8660	tags=32%, list=24%, signal=41%
WP_RELATIONSHIP_BETWEEN_INFLAMMATION_COX2_AND_EGFR	25	-0.523177	-1.1140223	0.33651227	1.0	1.0	11487	tags=60%, list=31%, signal=87%
WP_PRION_DISEASE_PATHWAY	32	-0.49432155	-1.1128049	0.30625	1.0	1.0	9573	tags=47%, list=26%, signal=63%
WP_HAIR_FOLLICLE_DEVELOPMENT_CYTODIFFERENTIATION_PART_3_OF_3	88	-0.43190372	-1.1116174	0.26292628	1.0	1.0	6095	tags=25%, list=17%, signal=30%
WP_OSTEOBLAST_DIFFERENTIATION_AND_RELATED_DISEASES	118	-0.41742685	-1.1109838	0.25893825	1.0	1.0	9773	tags=49%, list=27%, signal=67%
WP_HEDGEHOG_SIGNALING_PATHWAY_WP4249	43	-0.47206008	-1.1077218	0.30940595	1.0	1.0	9246	tags=49%, list=25%, signal=65%
WP_DISRUPTION_OF_POSTSYNAPTIC_SIGNALING_BY_CNV	33	-0.49232295	-1.1055684	0.30952382	1.0	1.0	10719	tags=58%, list=29%, signal=81%
WP_HIPPO_SIGNALING_REGULATION_PATHWAYS	97	-0.42150882	-1.1014686	0.29032257	1.0	1.0	6095	tags=33%, list=17%, signal=39%
WP_INTRAFLAGELLAR_TRANSPORT_PROTEINS_BINDING_TO_DYNEIN	24	-0.506925	-1.0979273	0.33860344	1.0	1.0	10324	tags=67%, list=28%, signal=93%
WP_SELECTIVE_EXPRESSION_OF_CHEMOKINE_RECEPTORS_DURING_TCELL_POLARIZATION	29	-0.49802974	-1.0975044	0.3272727	1.0	1.0	8327	tags=24%, list=23%, signal=31%
WP_TARGET_OF_RAPAMYCIN_TOR_SIGNALING	36	-0.47894797	-1.0949533	0.33123425	1.0	1.0	9625	tags=56%, list=26%, signal=75%
WP_TAMOXIFEN_METABOLISM	21	-0.51969683	-1.0945686	0.32614556	1.0	1.0	4858	tags=19%, list=13%, signal=22%
WP_G_PROTEIN_SIGNALING_PATHWAYS	92	-0.4240926	-1.0912145	0.3108108	1.0	1.0	9481	tags=43%, list=26%, signal=59%
WP_MYOMETRIAL_RELAXATION_AND_CONTRACTION_PATHWAYS	156	-0.4023275	-1.0836666	0.2889813	1.0	1.0	9685	tags=40%, list=26%, signal=55%
WP_WNT_SIGNALING_PATHWAY	51	-0.4448033	-1.0766171	0.33966747	1.0	1.0	11838	tags=63%, list=32%, signal=93%
WP_EXERCISEINDUCED_CIRCADIAN_REGULATION	47	-0.45195457	-1.0764495	0.3562802	1.0	1.0	8712	tags=34%, list=24%, signal=45%
WP_INSULIN_SIGNALING	160	-0.39685366	-1.075546	0.2933194	1.0	1.0	10415	tags=44%, list=28%, signal=61%
WP_TCELL_RECEPTOR_TCR_SIGNALING_PATHWAY	90	-0.41401762	-1.0725175	0.32423207	1.0	1.0	9078	tags=32%, list=25%, signal=43%
WP_CARDIAC_HYPERTROPHIC_RESPONSE	55	-0.43527463	-1.0687844	0.374092	1.0	1.0	10738	tags=47%, list=29%, signal=67%
WP_HEMATOPOIETIC_STEM_CELL_GENE_REGULATION_BY_GABP_ALPHABETA_COMPLEX	21	-0.50834054	-1.0647196	0.38068965	1.0	1.0	9976	tags=52%, list=27%, signal=72%
WP_MECP2_AND_ASSOCIATED_RETT_SYNDROME	72	-0.42225134	-1.0635278	0.35986158	1.0	1.0	5355	tags=29%, list=15%, signal=34%
WP_PREIMPLANTATION_EMBRYO	57	-0.43431577	-1.0613751	0.3605601	1.0	1.0	6263	tags=26%, list=17%, signal=32%
WP_MELATONIN_METABOLISM_AND_EFFECTS	37	-0.46230274	-1.0540792	0.4082397	1.0	1.0	5135	tags=24%, list=14%, signal=28%
WP_NEPHROTIC_SYNDROME	44	-0.45340526	-1.0510169	0.38246042	1.0	1.0	5964	tags=32%, list=16%, signal=38%
WP_EGFR_TYROSINE_KINASE_INHIBITOR_RESISTANCE	84	-0.41326532	-1.0506018	0.3785872	1.0	1.0	10738	tags=54%, list=29%, signal=76%
WP_NRF2ARE_REGULATION	23	-0.5025138	-1.0497646	0.3986111	1.0	1.0	7737	tags=48%, list=21%, signal=61%
WP_NEOVASCULARISATION_PROCESSES	37	-0.4635474	-1.0474806	0.39596468	1.0	1.0	10439	tags=51%, list=29%, signal=72%
WP_BRAINDERIVED_NEUROTROPHIC_FACTOR_BDNF_SIGNALING_PATHWAY	144	-0.39352217	-1.0460662	0.3834901	1.0	1.0	6057	tags=28%, list=17%, signal=34%
WP_RETT_SYNDROME_CAUSING_GENES	48	-0.43557313	-1.0428084	0.3838631	1.0	1.0	9587	tags=52%, list=26%, signal=70%
WP_COMMON_PATHWAYS_UNDERLYING_DRUG_ADDICTION	42	-0.443453	-1.0419114	0.41082412	1.0	1.0	10967	tags=48%, list=30%, signal=68%
WP_REGULATION_OF_ACTIN_CYTOSKELETON	149	-0.3901386	-1.0414438	0.3922187	1.0	1.0	11341	tags=50%, list=31%, signal=73%
WP_SPINAL_CORD_INJURY	116	-0.39423954	-1.0412939	0.40172786	1.0	1.0	6180	tags=27%, list=17%, signal=32%
WP_METABOLISM_OF_SPINGOLIPIDS_IN_ER_AND_GOLGI_APPARATUS	20	-0.50426126	-1.0387272	0.4332425	1.0	1.0	3423	tags=25%, list=9%, signal=28%
WP_AUTOPHAGY	30	-0.46164465	-1.0353588	0.4152652	1.0	1.0	12268	tags=60%, list=34%, signal=90%
WP_PATHWAYS_AFFECTED_IN_ADENOID_CYSTIC_CARCINOMA	63	-0.41559973	-1.0337412	0.4084507	1.0	1.0	8573	tags=44%, list=23%, signal=58%
WP_HEREDITARY_LEIOMYOMATOSIS_AND_RENAL_CELL_CARCINOMA_PATHWAY	20	-0.49629942	-1.0335474	0.44911805	1.0	1.0	11673	tags=60%, list=32%, signal=88%
WP_GPCRS_CLASS_A_RHODOPSINLIKE	255	-0.37567794	-1.0331569	0.40347293	1.0	1.0	8349	tags=25%, list=23%, signal=32%
WP_IL7_SIGNALING_PATHWAY	25	-0.4750503	-1.0276719	0.4176871	1.0	1.0	8944	tags=48%, list=24%, signal=63%
WP_TYPE_2_PAPILLARY_RENAL_CELL_CARCINOMA	34	-0.4531235	-1.0256419	0.43246752	1.0	1.0	8608	tags=44%, list=24%, signal=58%
WP_BIOGENIC_AMINE_SYNTHESIS	15	-0.521625	-1.0213869	0.45218578	1.0	1.0	8108	tags=53%, list=22%, signal=68%
WP_NEURAL_CREST_CELL_MIGRATION_IN_CANCER	42	-0.4399263	-1.0210935	0.44268292	1.0	1.0	5642	tags=33%, list=15%, signal=39%
WP_PHOSPHODIESTERASES_IN_NEURONAL_FUNCTION	52	-0.4243148	-1.0208623	0.4521212	1.0	1.0	10412	tags=56%, list=28%, signal=78%
WP_EXTRACELLULAR_VESICLES_IN_THE_CROSSTALK_OF_CARDIAC_CELLS	20	-0.49889368	-1.0188663	0.4422043	1.0	1.0	6095	tags=35%, list=17%, signal=42%
WP_PEPTIDE_GPCRS	74	-0.4001101	-1.0144843	0.45411766	1.0	1.0	6873	tags=20%, list=19%, signal=25%
WP_KALLMANN_SYNDROME	24	-0.48181626	-1.0132939	0.49122807	1.0	1.0	6057	tags=33%, list=17%, signal=40%
WP_NANOPARTICLE_TRIGGERED_AUTOPHAGIC_CELL_DEATH	23	-0.47769162	-1.0117196	0.4593176	1.0	1.0	10613	tags=52%, list=29%, signal=73%
WP_OVARIAN_INFERTILITY	32	-0.44597885	-1.0038892	0.47279793	1.0	1.0	9351	tags=38%, list=26%, signal=50%
WP_MAP3K1_ROLE_IN_PROMOTING_AND_BLOCKING_GONADAL_DETERMINATION	17	-0.5030094	-1.0037093	0.4670407	1.0	1.0	11257	tags=53%, list=31%, signal=76%
WP_REGULATION_OF_WNT_BCATENIN_SIGNALING_BY_SMALL_MOLECULE_COMPOUNDS	17	-0.5000209	-0.99915886	0.48979592	1.0	1.0	6959	tags=53%, list=19%, signal=65%
WP_METHIONINE_DE_NOVO_AND_SALVAGE_PATHWAY	22	-0.47957477	-0.9983809	0.49066666	1.0	1.0	11262	tags=64%, list=31%, signal=92%
WP_HIPPOYAP_SIGNALING_PATHWAY	22	-0.47198305	-0.99709064	0.4795082	1.0	1.0	6064	tags=41%, list=17%, signal=49%
WP_HEDGEHOG_SIGNALING_PATHWAY_WP47	16	-0.49709004	-0.99343485	0.46388888	1.0	1.0	12327	tags=69%, list=34%, signal=104%
WP_MATRIX_METALLOPROTEINASES	30	-0.44191447	-0.9928799	0.47736093	1.0	1.0	7824	tags=23%, list=21%, signal=30%
WP_MESODERMAL_COMMITMENT_PATHWAY	146	-0.37022486	-0.992811	0.5126051	1.0	1.0	9086	tags=42%, list=25%, signal=56%
WP_AMPLIFICATION_AND_EXPANSION_OF_ONCOGENIC_PATHWAYS_AS_METASTATIC_TRAITS	17	-0.48831347	-0.99125576	0.4849315	1.0	1.0	2704	tags=18%, list=7%, signal=19%
WP_COMPLEMENT_AND_COAGULATION_CASCADES	58	-0.39964277	-0.9856674	0.5183432	1.0	1.0	9824	tags=36%, list=27%, signal=49%
WP_MAPK_SIGNALING_PATHWAY	245	-0.35741034	-0.9839442	0.5363357	1.0	1.0	10773	tags=44%, list=29%, signal=61%
WP_GASTRIN_SIGNALING_PATHWAY	114	-0.37269008	-0.9774749	0.5354839	1.0	1.0	10622	tags=45%, list=29%, signal=63%
WP_MITOCHONDRIAL_GENE_EXPRESSION	20	-0.4673573	-0.9719327	0.5060893	1.0	1.0	11420	tags=60%, list=31%, signal=87%
WP_ENDODERM_DIFFERENTIATION	141	-0.36302176	-0.9703339	0.5764331	1.0	1.0	8864	tags=37%, list=24%, signal=48%
WP_ANGIOGENESIS	24	-0.4495895	-0.96747524	0.5146667	1.0	1.0	10476	tags=50%, list=29%, signal=70%
WP_FOCAL_ADHESION	198	-0.35826722	-0.9671213	0.59156376	1.0	1.0	9931	tags=41%, list=27%, signal=57%
WP_MICROTUBULE_CYTOSKELETON_REGULATION	46	-0.40111965	-0.9653031	0.52926826	1.0	1.0	5669	tags=37%, list=15%, signal=44%
WP_T_CELL_RECEPTOR_AND_COSTIMULATORY_SIGNALING	29	-0.43729752	-0.96516955	0.5299363	1.0	1.0	9838	tags=48%, list=27%, signal=66%
WP_FOCAL_ADHESION_PI3KAKTMTORSIGNALING_PATHWAY	304	-0.34720808	-0.9642894	0.6090072	1.0	1.0	9820	tags=41%, list=27%, signal=56%
WP_HAIR_FOLLICLE_DEVELOPMENT_ORGANOGENESIS_PART_2_OF_3	32	-0.42734575	-0.9636221	0.5349428	1.0	1.0	4306	tags=25%, list=12%, signal=28%
WP_BREAST_CANCER_PATHWAY	154	-0.35899112	-0.96132505	0.5886076	1.0	1.0	10229	tags=44%, list=28%, signal=61%
WP_COVID19_ADVERSE_OUTCOME_PATHWAY	15	-0.48919055	-0.9586661	0.5385714	1.0	1.0	9658	tags=40%, list=26%, signal=54%
WP_LEPTININSULIN_SIGNALING_OVERLAP	17	-0.47831833	-0.95513904	0.5477528	1.0	1.0	3447	tags=24%, list=9%, signal=26%
WP_CYTOKINES_AND_INFLAMMATORY_RESPONSE	26	-0.4376221	-0.9493294	0.56606215	1.0	1.0	7399	tags=27%, list=20%, signal=34%
WP_BLOOD_CLOTTING_CASCADE	23	-0.44367754	-0.94910264	0.55720055	1.0	1.0	8699	tags=30%, list=24%, signal=40%
WP_NEURAL_CREST_CELL_MIGRATION_DURING_DEVELOPMENT	39	-0.41052854	-0.94558984	0.58816123	1.0	1.0	5642	tags=31%, list=15%, signal=36%
WP_AMYOTROPHIC_LATERAL_SCLEROSIS_ALS	36	-0.41643935	-0.9452764	0.5769231	1.0	1.0	6057	tags=28%, list=17%, signal=33%
WP_RAS_SIGNALING	182	-0.34557542	-0.94473726	0.625	1.0	1.0	8685	tags=34%, list=24%, signal=44%
WP_HEPATOCYTE_GROWTH_FACTOR_RECEPTOR_SIGNALING	34	-0.41527238	-0.94468004	0.56679153	1.0	1.0	10773	tags=56%, list=29%, signal=79%
WP_CALCIUM_REGULATION_IN_CARDIAC_CELLS	150	-0.3505829	-0.9433752	0.6314678	1.0	1.0	9566	tags=39%, list=26%, signal=52%
WP_ALPHA_6_BETA_4_SIGNALING_PATHWAY	33	-0.42085293	-0.94310075	0.5794155	1.0	1.0	9573	tags=48%, list=26%, signal=66%
WP_CLEAR_CELL_RENAL_CELL_CARCINOMA_PATHWAYS	85	-0.36933297	-0.9430419	0.6103753	1.0	1.0	8965	tags=33%, list=25%, signal=44%
WP_ENDOTHELIN_PATHWAYS	33	-0.41443	-0.93686956	0.57250947	1.0	1.0	10229	tags=48%, list=28%, signal=67%
WP_MET_IN_TYPE_1_PAPILLARY_RENAL_CELL_CARCINOMA	58	-0.38474596	-0.93658423	0.59952325	1.0	1.0	10773	tags=48%, list=29%, signal=68%
WP_MITOCHONDRIAL_COMPLEX_I_ASSEMBLY_MODEL_OXPHOS_SYSTEM	56	-0.38123316	-0.9338992	0.5829384	1.0	1.0	11910	tags=41%, list=33%, signal=61%
WP_PHOTODYNAMIC_THERAPYINDUCED_UNFOLDED_PROTEIN_RESPONSE	25	-0.4345906	-0.9288426	0.5695709	1.0	1.0	10291	tags=44%, list=28%, signal=61%
WP_PRIMARY_FOCAL_SEGMENTAL_GLOMERULOSCLEROSIS_FSGS	72	-0.36746266	-0.9287102	0.63761467	1.0	1.0	3010	tags=18%, list=8%, signal=20%
WP_ENERGY_METABOLISM	47	-0.39261916	-0.9286829	0.6007417	1.0	1.0	10632	tags=47%, list=29%, signal=66%
WP_TCELL_ACTIVATION_SARSCOV2	87	-0.3568459	-0.9280515	0.63322186	1.0	1.0	9078	tags=33%, list=25%, signal=44%
WP_SYNAPTIC_VESICLE_PATHWAY	51	-0.38572517	-0.9262651	0.6138015	1.0	1.0	8967	tags=33%, list=25%, signal=44%
WP_INTRACELLULAR_TRAFFICKING_PROTEINS_INVOLVED_IN_CMT_NEUROPATHY	27	-0.42438298	-0.9256798	0.59923667	1.0	1.0	10537	tags=52%, list=29%, signal=73%
WP_SUDDEN_INFANT_DEATH_SYNDROME_SIDS_SUSCEPTIBILITY_PATHWAYS	156	-0.34349334	-0.92559534	0.6659619	1.0	1.0	8663	tags=35%, list=24%, signal=46%
WP_CILIARY_LANDSCAPE	211	-0.33393398	-0.9195359	0.7284974	1.0	1.0	8734	tags=30%, list=24%, signal=40%
WP_COMPLEMENT_SYSTEM_IN_NEURONAL_DEVELOPMENT_AND_PLASTICITY	104	-0.3476018	-0.9160706	0.65959823	1.0	1.0	6037	tags=29%, list=16%, signal=34%
WP_WNT_SIGNALING_PATHWAY_AND_PLURIPOTENCY	101	-0.35061687	-0.91585976	0.66849613	1.0	1.0	9626	tags=42%, list=26%, signal=56%
WP_G13_SIGNALING_PATHWAY	39	-0.39619663	-0.9147478	0.61538464	1.0	1.0	8968	tags=28%, list=25%, signal=37%
WP_FRAGILE_X_SYNDROME	120	-0.3477849	-0.91396904	0.6713974	1.0	1.0	8968	tags=38%, list=25%, signal=51%
WP_PI3KAKT_SIGNALING_PATHWAY	339	-0.32871276	-0.9139615	0.7791287	1.0	1.0	9931	tags=38%, list=27%, signal=52%
WP_EMBRYONIC_STEM_CELL_PLURIPOTENCY_PATHWAYS	116	-0.34418225	-0.91206574	0.67582417	1.0	1.0	9773	tags=45%, list=27%, signal=61%
WP_HIPPOMERLIN_SIGNALING_DYSREGULATION	119	-0.34460872	-0.91125786	0.68552774	1.0	1.0	6095	tags=27%, list=17%, signal=32%
WP_LTF_DANGER_SIGNAL_RESPONSE_PATHWAY	19	-0.44583437	-0.9112174	0.5869263	1.0	1.0	8944	tags=37%, list=24%, signal=49%
WP_TRANSLATION_FACTORS	51	-0.37882107	-0.9099802	0.63592815	1.0	1.0	12290	tags=55%, list=34%, signal=83%
WP_THERMOGENESIS	108	-0.3495865	-0.9098781	0.6798715	1.0	1.0	9852	tags=47%, list=27%, signal=64%
WP_ARYL_HYDROCARBON_RECEPTOR_PATHWAY_WP2873	46	-0.37986177	-0.9049028	0.6336056	1.0	1.0	8684	tags=30%, list=24%, signal=40%
WP_MALIGNANT_PLEURAL_MESOTHELIOMA	435	-0.322077	-0.9035116	0.8203834	1.0	1.0	9773	tags=39%, list=27%, signal=52%
WP_22Q112_COPY_NUMBER_VARIATION_SYNDROME	121	-0.3433267	-0.90268415	0.70860213	1.0	1.0	9298	tags=31%, list=25%, signal=41%
WP_FARNESOID_X_RECEPTOR_PATHWAY	19	-0.44108853	-0.9022645	0.63282335	1.0	1.0	7604	tags=37%, list=21%, signal=46%
WP_1Q211_COPY_NUMBER_VARIATION_SYNDROME	28	-0.41068757	-0.9013702	0.64659685	1.0	1.0	5953	tags=32%, list=16%, signal=38%
WP_HEART_DEVELOPMENT	44	-0.3825334	-0.8957801	0.66026413	1.0	1.0	10127	tags=39%, list=28%, signal=53%
WP_HISTONE_MODIFICATIONS	39	-0.3855941	-0.89487725	0.66625	1.0	1.0	9275	tags=44%, list=25%, signal=58%
WP_ATM_SIGNALING_IN_DEVELOPMENT_AND_DISEASE	44	-0.37917247	-0.89462	0.6846058	1.0	1.0	4062	tags=16%, list=11%, signal=18%
WP_TRANSCRIPTIONAL_ACTIVATION_BY_NRF2_IN_RESPONSE_TO_PHYTOCHEMICALS	15	-0.4566991	-0.89331466	0.6415929	1.0	1.0	7737	tags=47%, list=21%, signal=59%
WP_HEPATITIS_B_INFECTION	151	-0.33131608	-0.8925099	0.7510638	1.0	1.0	9116	tags=32%, list=25%, signal=43%
WP_IL3_SIGNALING_PATHWAY	49	-0.36634237	-0.8880924	0.68578255	1.0	1.0	11079	tags=49%, list=30%, signal=70%
WP_TCELL_ANTIGEN_RECEPTOR_TCR_PATHWAY_DURING_STAPHYLOCOCCUS_AUREUS_INFECTION	62	-0.36004373	-0.88692826	0.6818182	1.0	1.0	8500	tags=27%, list=23%, signal=36%
WP_MELANOMA	68	-0.35566983	-0.8835579	0.71164936	1.0	1.0	9078	tags=38%, list=25%, signal=51%
WP_VITAMIN_D_RECEPTOR_PATHWAY	184	-0.32336122	-0.88292396	0.7747654	1.0	1.0	8374	tags=27%, list=23%, signal=35%
WP_CANNABINOID_RECEPTOR_SIGNALING	29	-0.40123186	-0.88154733	0.6692708	1.0	1.0	5236	tags=21%, list=14%, signal=24%
WP_ENDOCHONDRAL_OSSIFICATION_WITH_SKELETAL_DYSPLASIAS	64	-0.35219368	-0.87934524	0.70763725	1.0	1.0	8861	tags=45%, list=24%, signal=60%
WP_ENDOMETRIAL_CANCER	63	-0.35347122	-0.87898505	0.7016317	1.0	1.0	9078	tags=41%, list=25%, signal=55%
WP_MICRORNAS_IN_CARDIOMYOCYTE_HYPERTROPHY	84	-0.34639344	-0.8781197	0.7118451	1.0	1.0	10738	tags=46%, list=29%, signal=66%
WP_CIRCADIAN_RHYTHM_GENES	200	-0.32121164	-0.87729526	0.7985537	1.0	1.0	11128	tags=45%, list=30%, signal=64%
WP_INFLAMMATORY_RESPONSE_PATHWAY	30	-0.39503917	-0.8771312	0.66496164	1.0	1.0	8493	tags=40%, list=23%, signal=52%
WP_BIOMARKERS_FOR_PYRIMIDINE_METABOLISM_DISORDERS	15	-0.44394186	-0.8762626	0.6630435	1.0	1.0	1391	tags=20%, list=4%, signal=21%
WP_METAPATHWAY_BIOTRANSFORMATION_PHASE_I_AND_II	181	-0.32206756	-0.8761413	0.79253113	1.0	1.0	8479	tags=28%, list=23%, signal=36%
WP_REGULATION_OF_SISTER_CHROMATID_SEPARATION_AT_THE_METAPHASEANAPHASE_TRANSITION	15	-0.44689745	-0.87452966	0.68421054	1.0	1.0	10060	tags=53%, list=27%, signal=74%
WP_VEGFAVEGFR2_SIGNALING_PATHWAY	429	-0.31272894	-0.8737793	0.87751	1.0	1.0	10702	tags=40%, list=29%, signal=56%
WP_OXIDATIVE_DAMAGE_RESPONSE	40	-0.3772617	-0.87311256	0.6848635	1.0	1.0	6945	tags=28%, list=19%, signal=34%
WP_ENDOCHONDRAL_OSSIFICATION	64	-0.35219368	-0.8697447	0.7327081	1.0	1.0	8861	tags=45%, list=24%, signal=60%
WP_COPPER_HOMEOSTASIS	52	-0.35231906	-0.86949915	0.7081807	1.0	1.0	11802	tags=48%, list=32%, signal=71%
WP_PURINERGIC_SIGNALING	33	-0.38228172	-0.86617917	0.7048346	1.0	1.0	8213	tags=27%, list=22%, signal=35%
WP_BMP_SIGNALING_IN_EYELID_DEVELOPMENT	20	-0.41689086	-0.8649658	0.6662069	1.0	1.0	8987	tags=40%, list=25%, signal=53%
WP_OXIDATIVE_STRESS_RESPONSE	32	-0.38702822	-0.8647666	0.69375	1.0	1.0	2904	tags=16%, list=8%, signal=17%
WP_IL2_SIGNALING_PATHWAY	42	-0.36713892	-0.86228967	0.7050971	1.0	1.0	9589	tags=40%, list=26%, signal=55%
WP_TGFBETA_SIGNALING_PATHWAY	132	-0.3202738	-0.8583641	0.81023455	1.0	1.0	10476	tags=42%, list=29%, signal=58%
WP_P53_TRANSCRIPTIONAL_GENE_NETWORK	66	-0.3460154	-0.8558626	0.7381776	1.0	1.0	4702	tags=26%, list=13%, signal=30%
WP_PHOSPHOINOSITIDES_METABOLISM	49	-0.35517016	-0.855508	0.76069367	1.0	1.0	9631	tags=43%, list=26%, signal=58%
WP_CORTICOTROPINRELEASING_HORMONE_SIGNALING_PATHWAY	91	-0.3289544	-0.85112786	0.7862767	1.0	1.0	5732	tags=22%, list=16%, signal=26%
WP_TYPE_II_DIABETES_MELLITUS	21	-0.41056702	-0.8502635	0.7077131	1.0	1.0	8944	tags=48%, list=24%, signal=63%
WP_MAMMARY_GLAND_DEVELOPMENT_PATHWAY_EMBRYONIC_DEVELOPMENT_STAGE_1_OF_4	15	-0.4396895	-0.85018533	0.6815643	1.0	1.0	2743	tags=27%, list=7%, signal=29%
WP_DOPAMINERGIC_NEUROGENESIS	30	-0.38039124	-0.84939075	0.70580643	1.0	1.0	9278	tags=33%, list=25%, signal=45%
WP_SIGNAL_TRANSDUCTION_THROUGH_IL1R	33	-0.3740914	-0.84742653	0.6990921	1.0	1.0	8284	tags=30%, list=23%, signal=39%
WP_ALZHEIMERS_DISEASE_AND_MIRNA_EFFECTS	266	-0.30739415	-0.84447044	0.89858013	1.0	1.0	9478	tags=36%, list=26%, signal=49%
WP_AMINO_ACID_METABOLISM	86	-0.32657844	-0.8428764	0.7964405	1.0	1.0	9073	tags=30%, list=25%, signal=40%
WP_FOLLICLE_STIMULATING_HORMONE_FSH_SIGNALING_PATHWAY	26	-0.38417223	-0.8371779	0.7215026	1.0	1.0	12923	tags=62%, list=35%, signal=95%
WP_LEPTIN_SIGNALING_PATHWAY	76	-0.32600433	-0.83333915	0.79037803	1.0	1.0	10714	tags=41%, list=29%, signal=58%
WP_NANOPARTICLEMEDIATED_ACTIVATION_OF_RECEPTOR_SIGNALING	28	-0.37511054	-0.8256507	0.756193	1.0	1.0	10476	tags=46%, list=29%, signal=65%
WP_VITAMIN_DSENSITIVE_CALCIUM_SIGNALING_IN_DEPRESSION	40	-0.354483	-0.8239119	0.7724551	1.0	1.0	7870	tags=40%, list=22%, signal=51%
WP_MAMMALIAN_DISORDER_OF_SEXUAL_DEVELOPMENT	25	-0.38297462	-0.82338446	0.7661823	1.0	1.0	1857	tags=12%, list=5%, signal=13%
WP_GABA_RECEPTOR_SIGNALING	31	-0.36782032	-0.82327235	0.765685	1.0	1.0	3159	tags=23%, list=9%, signal=25%
WP_GLIOBLASTOMA_SIGNALING_PATHWAYS	82	-0.3212855	-0.82151	0.8231982	1.0	1.0	9078	tags=40%, list=25%, signal=53%
WP_ALZHEIMERS_DISEASE	262	-0.29626706	-0.8181111	0.92057025	1.0	1.0	9478	tags=35%, list=26%, signal=48%
WP_PANCREATIC_ADENOCARCINOMA_PATHWAY	88	-0.31627968	-0.81646365	0.85238624	1.0	1.0	6095	tags=26%, list=17%, signal=31%
WP_OXIDATION_BY_CYTOCHROME_P450	61	-0.32890105	-0.81613654	0.8088578	1.0	1.0	7337	tags=20%, list=20%, signal=25%
WP_RENINANGIOTENSINALDOSTERONE_SYSTEM_RAAS	44	-0.34667984	-0.81524426	0.77928483	1.0	1.0	8580	tags=39%, list=23%, signal=50%
WP_PYRIMIDINE_METABOLISM_AND_RELATED_DISEASES	17	-0.4053018	-0.81498003	0.72751325	1.0	1.0	2319	tags=24%, list=6%, signal=25%
WP_VITAMIN_A_AND_CAROTENOID_METABOLISM	43	-0.34320334	-0.80975133	0.8162031	1.0	1.0	3494	tags=14%, list=10%, signal=15%
WP_KIT_RECEPTOR_SIGNALING_PATHWAY	59	-0.32630646	-0.8032543	0.82520807	1.0	1.0	10476	tags=46%, list=29%, signal=64%
WP_MBDNF_AND_PROBDNF_REGULATION_OF_GABA_NEUROTRANSMISSION	38	-0.34353486	-0.80222315	0.80875	1.0	1.0	8932	tags=42%, list=24%, signal=56%
WP_NRP1TRIGGERED_SIGNALING_PATHWAYS_IN_PANCREATIC_CANCER	53	-0.32907915	-0.8021404	0.8142857	1.0	1.0	6095	tags=30%, list=17%, signal=36%
WP_PROTEOGLYCAN_BIOSYNTHESIS	17	-0.39668784	-0.80011374	0.7513812	1.0	1.0	4423	tags=24%, list=12%, signal=27%
WP_EGFEGFR_SIGNALING_PATHWAY	162	-0.29723635	-0.79955065	0.90803385	1.0	1.0	6095	tags=24%, list=17%, signal=29%
WP_TRANSCRIPTION_COFACTORS_SKI_AND_SKIL_PROTEIN_PARTNERS	18	-0.3910654	-0.7991418	0.77335167	1.0	1.0	6064	tags=28%, list=17%, signal=33%
WP_MALE_INFERTILITY	141	-0.2962368	-0.79640716	0.9030172	1.0	1.0	8272	tags=30%, list=23%, signal=39%
WP_WNT_SIGNALING	114	-0.3043725	-0.7963186	0.8848283	1.0	1.0	9498	tags=38%, list=26%, signal=51%
WP_B_CELL_RECEPTOR_SIGNALING_PATHWAY	97	-0.30850434	-0.7951722	0.87995595	1.0	1.0	5323	tags=21%, list=15%, signal=24%
WP_CAMKK2_PATHWAY	34	-0.3558525	-0.7937699	0.79683375	1.0	1.0	8967	tags=35%, list=25%, signal=47%
WP_INTEGRINMEDIATED_CELL_ADHESION	101	-0.30434954	-0.79364043	0.8877778	1.0	1.0	10738	tags=46%, list=29%, signal=64%
WP_GPCRS_CLASS_C_METABOTROPIC_GLUTAMATE_PHEROMONE	15	-0.40447423	-0.79344577	0.79806364	1.0	1.0	3139	tags=27%, list=9%, signal=29%
WP_NOCGMPPKG_MEDIATED_NEUROPROTECTION	47	-0.33189166	-0.7927737	0.8333333	1.0	1.0	10385	tags=40%, list=28%, signal=56%
WP_OVERVIEW_OF_NANOPARTICLE_EFFECTS	19	-0.38311958	-0.7922618	0.7745098	1.0	1.0	10649	tags=53%, list=29%, signal=74%
WP_OREXIN_RECEPTOR_PATHWAY	153	-0.29147646	-0.78420997	0.9117647	1.0	1.0	5897	tags=21%, list=16%, signal=25%
WP_IL18_SIGNALING_PATHWAY	271	-0.2804944	-0.7800958	0.9673136	1.0	1.0	5801	tags=18%, list=16%, signal=21%
WP_GENES_ASSOCIATED_WITH_THE_DEVELOPMENT_OF_RHEUMATOID_ARTHRITIS	18	-0.3888781	-0.77818877	0.7983651	1.0	1.0	9632	tags=50%, list=26%, signal=68%
WP_VITAMIN_B12_METABOLISM	51	-0.3225375	-0.7745816	0.85552764	1.0	1.0	7435	tags=24%, list=20%, signal=29%
WP_NETWORK_MAP_OF_SARSCOV2_SIGNALING_PATHWAY	218	-0.28037766	-0.77441996	0.94769233	1.0	1.0	9658	tags=28%, list=26%, signal=38%
WP_CHOLESTEROL_BIOSYNTHESIS_PATHWAY	15	-0.39861673	-0.771282	0.7894737	1.0	1.0	12223	tags=67%, list=33%, signal=100%
WP_PRADERWILLI_AND_ANGELMAN_SYNDROME	62	-0.31093273	-0.7702241	0.8773148	1.0	1.0	9367	tags=42%, list=26%, signal=56%
WP_ENVELOPE_PROTEINS_AND_THEIR_POTENTIAL_ROLES_IN_EDMD_PHYSIOPATHOLOGY	45	-0.32726502	-0.7684682	0.87349397	1.0	1.0	2783	tags=13%, list=8%, signal=14%
WP_INTERFERON_TYPE_I_SIGNALING_PATHWAYS	54	-0.3114999	-0.7661262	0.86603993	1.0	1.0	4484	tags=20%, list=12%, signal=23%
WP_DNA_DAMAGE_RESPONSE_ONLY_ATM_DEPENDENT	110	-0.29112715	-0.7655757	0.9127072	1.0	1.0	9478	tags=34%, list=26%, signal=45%
WP_WNT_SIGNALING_IN_KIDNEY_DISEASE	36	-0.33347917	-0.7640831	0.8502538	1.0	1.0	9478	tags=44%, list=26%, signal=60%
WP_OSX_AND_MIRNAS_IN_TOOTH_DEVELOPMENT	16	-0.38744432	-0.7633451	0.8224932	1.0	1.0	3128	tags=25%, list=9%, signal=27%
WP_PHOTODYNAMIC_THERAPYINDUCED_HIF1_SURVIVAL_SIGNALING	37	-0.32888028	-0.76080453	0.8773946	1.0	1.0	1501	tags=11%, list=4%, signal=11%
WP_NONSMALL_CELL_LUNG_CANCER	72	-0.30065838	-0.7607455	0.91541135	1.0	1.0	9078	tags=40%, list=25%, signal=53%
WP_IL1_AND_MEGAKARYOCYTES_IN_OBESITY	24	-0.35149014	-0.7574239	0.83900523	1.0	1.0	7708	tags=29%, list=21%, signal=37%
WP_VASOPRESSINREGULATED_WATER_REABSORPTION	44	-0.32225677	-0.75523543	0.8682266	1.0	1.0	10952	tags=52%, list=30%, signal=75%
WP_TRANSSULFURATION_AND_ONECARBON_METABOLISM	31	-0.33444035	-0.75380117	0.8693931	1.0	1.0	4503	tags=26%, list=12%, signal=29%
WP_OVERLAP_BETWEEN_SIGNAL_TRANSDUCTION_PATHWAYS_CONTRIBUTING_TO_LMNA_LAMINOPATHIES	56	-0.30755055	-0.7504815	0.9131986	1.0	1.0	9645	tags=36%, list=26%, signal=48%
WP_SPHINGOLIPID_METABOLISM_INTEGRATED_PATHWAY	27	-0.3461599	-0.7499183	0.8751609	1.0	1.0	4016	tags=22%, list=11%, signal=25%
WP_HOSTPATHOGEN_INTERACTION_OF_HUMAN_CORONAVIRUSES_MAPK_SIGNALING	36	-0.32689354	-0.74901843	0.8620253	1.0	1.0	2185	tags=14%, list=6%, signal=15%
WP_PHYSICOCHEMICAL_FEATURES_AND_TOXICITYASSOCIATED_PATHWAYS	65	-0.30216563	-0.7486972	0.92561984	1.0	1.0	9573	tags=37%, list=26%, signal=50%
WP_SPHINGOLIPID_PATHWAY	30	-0.33180094	-0.747389	0.86398965	1.0	1.0	4016	tags=17%, list=11%, signal=19%
WP_UNFOLDED_PROTEIN_RESPONSE	24	-0.3495157	-0.74691415	0.87994725	1.0	1.0	4980	tags=29%, list=14%, signal=34%
WP_MIRNA_TARGETS_IN_ECM_AND_MEMBRANE_RECEPTORS	23	-0.3519098	-0.746492	0.8588874	1.0	1.0	5119	tags=30%, list=14%, signal=35%
WP_ANTIVIRAL_AND_ANTIINFLAMMATORY_EFFECTS_OF_NRF2_ON_SARSCOV2_PATHWAY	31	-0.33067423	-0.7441507	0.8664955	1.0	1.0	7832	tags=29%, list=21%, signal=37%
WP_MIRNA_REGULATION_OF_PROSTATE_CANCER_SIGNALING_PATHWAYS	34	-0.32884604	-0.7439691	0.8616352	1.0	1.0	8944	tags=35%, list=24%, signal=47%
WP_CANONICAL_AND_NONCANONICAL_TGFB_SIGNALING	17	-0.36804023	-0.7428705	0.86084586	1.0	1.0	5235	tags=29%, list=14%, signal=34%
WP_HYPOTHESIZED_PATHWAYS_IN_PATHOGENESIS_OF_CARDIOVASCULAR_DISEASE	25	-0.34058145	-0.7392802	0.87172776	1.0	1.0	4825	tags=28%, list=13%, signal=32%
WP_ONECARBON_METABOLISM_AND_RELATED_PATHWAYS	52	-0.3056062	-0.73746955	0.9011628	1.0	1.0	8107	tags=33%, list=22%, signal=42%
WP_ZINC_HOMEOSTASIS	36	-0.3262968	-0.73723716	0.88945365	1.0	1.0	5710	tags=22%, list=16%, signal=26%
WP_NEURODEGENERATION_WITH_BRAIN_IRON_ACCUMULATION_NBIA_SUBTYPES_PATHWAY	44	-0.3142504	-0.7370936	0.89876544	1.0	1.0	7938	tags=25%, list=22%, signal=32%
WP_CHROMOSOMAL_AND_MICROSATELLITE_INSTABILITY_IN_COLORECTAL_CANCER	73	-0.29147044	-0.73525023	0.9372146	1.0	1.0	8944	tags=34%, list=24%, signal=45%
WP_NEUROINFLAMMATION_AND_GLUTAMATERGIC_SIGNALING	141	-0.27516633	-0.73487353	0.9699248	1.0	1.0	5546	tags=21%, list=15%, signal=25%
WP_FACTORS_AND_PATHWAYS_AFFECTING_INSULINLIKE_GROWTH_FACTOR_IGF1AKT_SIGNALING	37	-0.3207374	-0.7346679	0.9041096	1.0	1.0	8279	tags=41%, list=23%, signal=52%
WP_MTHFR_DEFICIENCY	24	-0.34149796	-0.7339256	0.8849315	1.0	1.0	9073	tags=46%, list=25%, signal=61%
WP_AGERAGE_PATHWAY	66	-0.2944532	-0.73272973	0.9330986	1.0	1.0	6095	tags=29%, list=17%, signal=34%
WP_PDGFRBETA_PATHWAY	29	-0.33372048	-0.7318014	0.8890339	1.0	1.0	10364	tags=45%, list=28%, signal=62%
WP_NONGENOMIC_ACTIONS_OF_125_DIHYDROXYVITAMIN_D3	71	-0.2913511	-0.7304864	0.93971634	1.0	1.0	10439	tags=38%, list=29%, signal=53%
WP_FIBRIN_COMPLEMENT_RECEPTOR_3_SIGNALING_PATHWAY	43	-0.31112632	-0.729688	0.91767555	1.0	1.0	7832	tags=26%, list=21%, signal=33%
WP_IMATINIB_AND_CHRONIC_MYELOID_LEUKEMIA	20	-0.34840935	-0.72918594	0.85072654	1.0	1.0	11497	tags=50%, list=31%, signal=73%
WP_REGUCALCIN_IN_PROXIMAL_TUBULE_EPITHELIAL_KIDNEY_CELLS	33	-0.3180501	-0.72612756	0.8997494	1.0	1.0	10229	tags=42%, list=28%, signal=59%
WP_DNA_REPAIR_PATHWAYS_FULL_NETWORK	119	-0.27541485	-0.7241249	0.968444	1.0	1.0	4147	tags=18%, list=11%, signal=20%
WP_BDNFTRKB_SIGNALING	33	-0.31664193	-0.72365254	0.9040921	1.0	1.0	12316	tags=55%, list=34%, signal=82%
WP_SLEEP_REGULATION	38	-0.3086757	-0.7234511	0.9120879	1.0	1.0	8906	tags=32%, list=24%, signal=42%
WP_EPO_RECEPTOR_SIGNALING	26	-0.3317023	-0.7221546	0.9072848	1.0	1.0	10476	tags=50%, list=29%, signal=70%
WP_TYROBP_CAUSAL_NETWORK_IN_MICROGLIA	60	-0.29569307	-0.72179437	0.9452214	1.0	1.0	10162	tags=35%, list=28%, signal=48%
WP_DIFFERENTIATION_OF_WHITE_AND_BROWN_ADIPOCYTE	25	-0.33678058	-0.72061515	0.89632547	1.0	1.0	9630	tags=40%, list=26%, signal=54%
WP_TOLLLIKE_RECEPTOR_SIGNALING_PATHWAY	103	-0.27153996	-0.7137729	0.9724972	1.0	1.0	7832	tags=21%, list=21%, signal=27%
WP_MAMMARY_GLAND_DEVELOPMENT_PATHWAY_PREGNANCY_AND_LACTATION_STAGE_3_OF_4	32	-0.31398723	-0.7114089	0.921519	1.0	1.0	8814	tags=25%, list=24%, signal=33%
WP_THYROID_HORMONES_PRODUCTION_AND_PERIPHERAL_DOWNSTREAM_SIGNALING_EFFECTS	95	-0.27367657	-0.7105626	0.9757976	1.0	1.0	9630	tags=43%, list=26%, signal=58%
WP_ONCOSTATIN_M_SIGNALING_PATHWAY	65	-0.2856091	-0.7080653	0.96842104	1.0	1.0	9658	tags=38%, list=26%, signal=52%
WP_MIR5093P_ALTERATION_OF_YAP1ECM_AXIS	17	-0.35389054	-0.7072745	0.88178027	1.0	1.0	5726	tags=29%, list=16%, signal=35%
WP_THYMIC_STROMAL_LYMPHOPOIETIN_TSLP_SIGNALING_PATHWAY	47	-0.29797626	-0.70648175	0.9460784	1.0	1.0	10476	tags=38%, list=29%, signal=54%
WP_ALLOGRAFT_REJECTION	88	-0.27315333	-0.7061953	0.97365534	1.0	1.0	7399	tags=24%, list=20%, signal=30%
WP_INHIBITION_OF_EXOSOME_BIOGENESIS_AND_SECRETION_BY_MANUMYCIN_A_IN_CRPC_CELLS	18	-0.34517568	-0.6986265	0.89612186	1.0	1.0	11487	tags=61%, list=31%, signal=89%
WP_MAJOR_RECEPTORS_TARGETED_BY_EPINEPHRINE_AND_NOREPINEPHRINE	15	-0.358306	-0.6979713	0.8982361	1.0	1.0	3116	tags=27%, list=9%, signal=29%
WP_MODULATORS_OF_TCR_SIGNALING_AND_T_CELL_ACTIVATION	61	-0.2791564	-0.6938607	0.97199535	1.0	1.0	12501	tags=46%, list=34%, signal=70%
WP_SEROTONIN_HTR1_GROUP_AND_FOS_PATHWAY	33	-0.3017047	-0.69111574	0.9265464	1.0	1.0	12640	tags=61%, list=35%, signal=93%
WP_REGULATORY_CIRCUITS_OF_THE_STAT3_SIGNALING_PATHWAY	78	-0.27195492	-0.69055265	0.98030126	1.0	1.0	6498	tags=26%, list=18%, signal=31%
WP_INTERLEUKIN1_IL1_STRUCTURAL_PATHWAY	49	-0.28643852	-0.68913525	0.95980513	1.0	1.0	8944	tags=31%, list=24%, signal=40%
WP_DNA_IRDOUBLE_STRAND_BREAKS_AND_CELLULAR_RESPONSE_VIA_ATM	54	-0.2841688	-0.6881752	0.96260554	1.0	1.0	3294	tags=13%, list=9%, signal=14%
WP_LIPID_METABOLISM_PATHWAY	29	-0.31372288	-0.6821356	0.93919796	1.0	1.0	5953	tags=31%, list=16%, signal=37%
WP_RESISTIN_AS_A_REGULATOR_OF_INFLAMMATION	33	-0.2956407	-0.6815163	0.94690263	1.0	1.0	9631	tags=36%, list=26%, signal=49%
WP_IL5_SIGNALING_PATHWAY	40	-0.2936343	-0.6775134	0.96314496	1.0	1.0	10571	tags=43%, list=29%, signal=60%
WP_HYPERTROPHY_MODEL	20	-0.3301497	-0.67704505	0.92622954	1.0	1.0	8004	tags=40%, list=22%, signal=51%
WP_EICOSANOID_METABOLISM_VIA_LIPOOXYGENASES_LOX	29	-0.30223072	-0.6712454	0.9586667	1.0	1.0	11039	tags=48%, list=30%, signal=69%
WP_NCRNAS_INVOLVED_IN_WNT_SIGNALING_IN_HEPATOCELLULAR_CARCINOMA	86	-0.2605331	-0.6705658	0.99427265	1.0	1.0	9498	tags=38%, list=26%, signal=52%
WP_IL6_SIGNALING_PATHWAY	43	-0.2841756	-0.66860414	0.96707314	1.0	1.0	8944	tags=35%, list=24%, signal=46%
WP_TUMOR_SUPPRESSOR_ACTIVITY_OF_SMARCB1	29	-0.30182308	-0.6607625	0.96586597	1.0	1.0	6283	tags=28%, list=17%, signal=33%
WP_INTERACTOME_OF_POLYCOMB_REPRESSIVE_COMPLEX_2_PRC2	16	-0.33371264	-0.6589837	0.9390935	1.0	1.0	10199	tags=44%, list=28%, signal=61%
WP_APOPTOSISRELATED_NETWORK_DUE_TO_ALTERED_NOTCH3_IN_OVARIAN_CANCER	53	-0.27299288	-0.65612835	0.97604793	1.0	1.0	3324	tags=15%, list=9%, signal=17%
WP_FERROPTOSIS	64	-0.26513234	-0.6552056	0.9965318	1.0	1.0	9852	tags=36%, list=27%, signal=49%
WP_PROLACTIN_SIGNALING_PATHWAY	76	-0.25796258	-0.6538873	0.9920364	1.0	1.0	10766	tags=42%, list=29%, signal=60%
WP_MAPK_PATHWAY_IN_CONGENITAL_THYROID_CANCER	16	-0.32942998	-0.6529065	0.9475138	1.0	1.0	8500	tags=38%, list=23%, signal=49%
WP_CORI_CYCLE	17	-0.32845178	-0.6527554	0.9288646	1.0	1.0	8498	tags=24%, list=23%, signal=31%
WP_MAPK_CASCADE	33	-0.28482613	-0.6490649	0.960445	1.0	1.0	10364	tags=42%, list=28%, signal=59%
WP_P38_MAPK_SIGNALING_PATHWAY	34	-0.27863285	-0.6432042	0.9800747	1.0	1.0	12640	tags=53%, list=35%, signal=81%
WP_TGFBETA_RECEPTOR_SIGNALING_IN_SKELETAL_DYSPLASIAS	59	-0.26116315	-0.6406302	0.9906323	1.0	1.0	10420	tags=39%, list=28%, signal=54%
WP_STEROL_REGULATORY_ELEMENTBINDING_PROTEINS_SREBP_SIGNALING	69	-0.25555527	-0.63904625	0.9953704	1.0	1.0	9982	tags=36%, list=27%, signal=50%
WP_PHYSIOLOGICAL_AND_PATHOLOGICAL_HYPERTROPHY_OF_THE_HEART	25	-0.29682812	-0.63388234	0.9784657	1.0	1.0	10632	tags=40%, list=29%, signal=56%
WP_ANDROGEN_RECEPTOR_SIGNALING_PATHWAY	89	-0.24359305	-0.63094807	0.99889135	1.0	1.0	10072	tags=36%, list=28%, signal=49%
WP_RANKLRANK_SIGNALING_PATHWAY	55	-0.25630072	-0.6297616	0.9951338	1.0	1.0	5098	tags=16%, list=14%, signal=19%
WP_WHITE_FAT_CELL_DIFFERENTIATION	32	-0.27517503	-0.6183481	0.98626715	1.0	1.0	8076	tags=34%, list=22%, signal=44%
WP_EUKARYOTIC_TRANSCRIPTION_INITIATION	42	-0.2616364	-0.61695236	0.9902558	1.0	1.0	11593	tags=48%, list=32%, signal=70%
WP_PDGF_PATHWAY	40	-0.26067862	-0.6074617	0.99630994	1.0	1.0	5742	tags=20%, list=16%, signal=24%
WP_PPARALPHA_PATHWAY	26	-0.27475438	-0.6005589	0.9934124	1.0	1.0	10768	tags=35%, list=29%, signal=49%
WP_NONALCOHOLIC_FATTY_LIVER_DISEASE	154	-0.22279556	-0.5990889	1.0	1.0	1.0	9786	tags=25%, list=27%, signal=34%
WP_OXIDATIVE_PHOSPHORYLATION	60	-0.23608951	-0.5903075	1.0	1.0	1.0	13433	tags=52%, list=37%, signal=82%
WP_UREA_CYCLE_AND_METABOLISM_OF_AMINO_GROUPS	21	-0.27379128	-0.5724141	0.9891599	1.0	1.0	13070	tags=57%, list=36%, signal=89%
WP_HOSTPATHOGEN_INTERACTION_OF_HUMAN_CORONAVIRUSES_AUTOPHAGY	19	-0.27440345	-0.56324047	0.9932249	1.0	1.0	4340	tags=16%, list=12%, signal=18%
WP_EBSTEINBARR_VIRUS_LMP1_SIGNALING	23	-0.2613567	-0.5573394	0.9986595	1.0	1.0	10082	tags=30%, list=28%, signal=42%
WP_MITOCHONDRIAL_COMPLEX_IV_ASSEMBLY	35	-0.2443212	-0.5567197	1.0	1.0	1.0	13456	tags=60%, list=37%, signal=95%
WP_ELECTRON_TRANSPORT_CHAIN_OXPHOS_SYSTEM_IN_MITOCHONDRIA	103	-0.1989476	-0.5191214	1.0	0.9995081	1.0	13124	tags=44%, list=36%, signal=68%
